# Supplementary material for: Genome evolution and the emergence of pathogenicity in avian Escherichia coli
Source: Nat Commun. 2021 Feb 3;12:765. doi: 10.1038/s41467-021-20988-w (PMC7858641; doi:10.1038/s41467-021-20988-w)
Supplement: Supplementary file 4 — Supplementary Data 1 [file 41467_2021_20988_MOESM4_ESM.xlsx]

## Sheet: APEC metadata
Supplementary Data 1: Isolates and genomes used in this study.
Identifier	Isolate_name	Country of isolation	Year of isolation	Phylogenetic group	Sequence typea	Clonal complexb	Isolation source	Additional infection/isolation information	Population	BioProject	Biosample	Accession
1465	SS_220	United Kingdom	2012	B2	127		Wildfowl	Dawlish, Devon, wildfowl sanctuary	Asymptomatic	PRJNA592536	SAMN14444169	JACWXY000000000
1466	SS_221	United Kingdom	2012	B2	127		Wildfowl	Dawlish, Devon, wildfowl sanctuary	Asymptomatic	PRJNA592536	SAMN14444170	JACWXX000000000
1467	SS_222	United Kingdom	2012	B2	127		Wildfowl	Dawlish, Devon, wildfowl sanctuary	Asymptomatic	PRJNA592536	SAMN14444171	JACWXW000000000
1468	SS_223	United Kingdom	2012	B1	5628		Wildfowl	Dawlish, Devon, wildfowl sanctuary	Asymptomatic	PRJNA592536	SAMN14444172	JACWXV000000000
1469	SS_224	United Kingdom	2012	B2	127		Wildfowl	Dawlish, Devon, wildfowl sanctuary	Asymptomatic	PRJNA592536	SAMN14444173	JACWXU000000000
1471	SS_226	United Kingdom	2012	A	206	ST206CC	Wildfowl	Dawlish, Devon, wildfowl sanctuary	Asymptomatic	PRJNA592536	SAMN14444174	JACWXT000000000
1472	SS_227	United Kingdom	2012	A			Wildfowl	Dawlish, Devon, wildfowl sanctuary	Asymptomatic	PRJNA592536	SAMN14444175	JACWXS000000000
1474	SS_229	United Kingdom	2012	A	10	ST10CC	Wildfowl	Dawlish, Devon, wildfowl sanctuary	Asymptomatic	PRJNA592536	SAMN14444176	JACWXR000000000
1475	SS_230	United Kingdom	2012	B2	127		Wildfowl	Dawlish, Devon, wildfowl sanctuary	Asymptomatic	PRJNA592536	SAMN14444177	JACWXQ000000000
1476	SS_231	United Kingdom	2012	B1	155	ST155CC	Wildfowl	Dawlish, Devon, wildfowl sanctuary	Asymptomatic	PRJNA592536	SAMN14444178	JACWXP000000000
1477	SS_232	United Kingdom	2012	B1	666		Wildfowl	Dawlish, Devon, wildfowl sanctuary	Asymptomatic	PRJNA592536	SAMN14444179	JACWXO000000000
1478	SS_233	United Kingdom	2012	B2	95	ST95CC	Wildfowl	Dawlish, Devon, wildfowl sanctuary	Asymptomatic	PRJNA592536	SAMN14444180	JACWXN000000000
1548	SS_303	United Kingdom	2012	G	117	ST117CC	Common Gull	Exe Bridges, Exeter	Asymptomatic	PRJNA592536	SAMN14444181	JACXHW000000000
1549	SS_304	United Kingdom	2012	G	657		Common Gull	Exe Bridges, Exeter	Asymptomatic	PRJNA592536	SAMN14444182	JACWXM000000000
1550	SS_305	United Kingdom	2012	B2			Common Gull	Exe Bridges, Exeter	Asymptomatic	PRJNA592536	SAMN14444183	JACWXL000000000
1551	SS_306	United Kingdom	2012	D			Common Gull	Exe Bridges, Exeter	Asymptomatic	PRJNA592536	SAMN14444184	JACWXK000000000
1552	SS_307	United Kingdom	2012	B1	453	ST86CC	Common Gull	Exe Bridges, Exeter	Asymptomatic	PRJNA592536	SAMN14444185	JACWXJ000000000
1554	SS_317	United Kingdom	2012	A	3006		Broiler chicken	Faeces	Asymptomatic	PRJNA592536	SAMN14441624	JACWZV000000000
1555	SS_320	United Kingdom	2012	A	3006		Broiler chicken	Faeces	Asymptomatic	PRJNA592536	SAMN14441625	JACWZU000000000
1556	SS_324	United Kingdom	2012	B2	352		Broiler chicken	Faeces	Asymptomatic	PRJNA592536	SAMN14441626	JACWZT000000000
1557	SS_328	United Kingdom	2012	A	48	ST10CC	Broiler chicken	Faeces	Asymptomatic	PRJNA592536	SAMN14441627	JACWZS000000000
1558	SS_330	United Kingdom	2012	A	10	ST10CC	Broiler chicken	Faeces	Asymptomatic	PRJNA592536	SAMN14441628	JACWZR000000000
1559	SS_331	United Kingdom	2012	B1			Broiler chicken	Faeces	Asymptomatic	PRJNA592536	SAMN14441629	JACWZQ000000000
1560	SS_332	United Kingdom	2012	E	57	ST350CC	Broiler chicken	Faeces	Asymptomatic	PRJNA592536	SAMN14441630	JACWZP000000000
1561	SS_333	United Kingdom	2012	B1			Broiler chicken	Faeces	Asymptomatic	PRJNA592536	SAMN14441631	JACWZO000000000
1562	SS_334	United Kingdom	2012	B1			Broiler chicken	Faeces	Asymptomatic	PRJNA592536	SAMN14441632	JACWZN000000000
1563	SS_335	United Kingdom	2012	A	43	ST10CC	Broiler chicken	Faeces	Asymptomatic	PRJNA592536	SAMN14441633	JACWZM000000000
1564	SS_338	United Kingdom	2012	E	57	ST350CC	Broiler chicken	Faeces	Asymptomatic	PRJNA592536	SAMN14441634	JACWZL000000000
1565	SS_339	United Kingdom	2012	A	43	ST10CC	Broiler chicken	Faeces	Asymptomatic	PRJNA592536	SAMN14441635	JACWZK000000000
1566	SS_340	United Kingdom	2012	A	43	ST10CC	Broiler chicken	Faeces	Asymptomatic	PRJNA592536	SAMN14441636	JACWZJ000000000
1567	SS_343	United Kingdom	2012	A	10	ST10CC	Broiler chicken	Faeces	Asymptomatic	PRJNA592536	SAMN14441637	JACWZI000000000
1568	SS_344	United Kingdom	2012	A	10	ST10CC	Broiler chicken	Faeces	Asymptomatic	PRJNA592536	SAMN14441638	JACWZH000000000
1569	SS_345	United Kingdom	2012	A	43	ST10CC	Broiler chicken	Faeces	Asymptomatic	PRJNA592536	SAMN14441639	JACWZG000000000
1570	SS_346	United Kingdom	2012	A	43	ST10CC	Broiler chicken	Faeces	Asymptomatic	PRJNA592536	SAMN14441640	JACWZF000000000
1571	SS_347	United Kingdom	2012	A			Broiler chicken	Faeces	Asymptomatic	PRJNA592536	SAMN14441641	JACWZE000000000
1572	SS_349	United Kingdom	2012	A			Broiler chicken	Faeces	Asymptomatic	PRJNA592536	SAMN14441642	JACWZD000000000
1573	SS_350	United Kingdom	2012	A	206	ST206CC	Broiler chicken	Faeces	Asymptomatic	PRJNA592536	SAMN14441643	JACWZC000000000
1574	SS_355	United Kingdom	2012	A	10	ST10CC	Broiler chicken	Faeces	Asymptomatic	PRJNA592536	SAMN14441644	JACWZB000000000
1575	SS_356	United Kingdom	2012	B1	1049		Broiler chicken	Faeces	Asymptomatic	PRJNA592536	SAMN14441645	JACWZA000000000
1576	SS_358	United Kingdom	2012	D	69	ST69CC	Broiler chicken	Faeces	Asymptomatic	PRJNA592536	SAMN14441646	JACWYZ000000000
1577	SS_360	United Kingdom	2012	A	10	ST10CC	Broiler chicken	Faeces	Asymptomatic	PRJNA592536	SAMN14441647	JACWYY000000000
1578	SS_361	United Kingdom	2012	A			Broiler chicken	Faeces	Asymptomatic	PRJNA592536	SAMN14441648	JACWYX000000000
1580	SS_364	United Kingdom	2012	E	2184		Broiler chicken	Faeces	Asymptomatic	PRJNA592536	SAMN14441649	JACWYW000000000
1581	SS_367	United Kingdom	2012	E			Broiler chicken	Faeces	Asymptomatic	PRJNA592536	SAMN14441650	JACWYV000000000
1582	SS_369	United Kingdom	2012	D	38	ST38CC	Broiler chicken	Faeces	Asymptomatic	PRJNA592536	SAMN14441651	JACWYU000000000
1583	SS_370	United Kingdom	2012	A	10	ST10CC	Broiler chicken	Faeces	Asymptomatic	PRJNA592536	SAMN14441652	JACWYT000000000
1584	SS_373	United Kingdom	2012	A	10	ST10CC	Broiler chicken	Faeces	Asymptomatic	PRJNA592536	SAMN14441653	JACXIG000000000
1585	SS_374	United Kingdom	2012	D	69	ST69CC	Broiler chicken	Faeces	Asymptomatic	PRJNA592536	SAMN14441654	JACWYS000000000
1586	SS_375	United Kingdom	2012	A			Broiler chicken	Faeces	Asymptomatic	PRJNA592536	SAMN14441655	JACWYR000000000
1587	SS_377	United Kingdom	2012	A	10	ST10CC	Broiler chicken	Pericarditis	Infection	PRJNA592536	SAMN14441656	JACXIF000000000
1588	SS_378	United Kingdom	2012	A	10	ST10CC	Broiler chicken	Pericarditis	Infection	PRJNA592536	SAMN14441657	JACXIE000000000
1589	SS_379	United Kingdom	2012	A	10	ST10CC	Broiler chicken	Liver	Infection	PRJNA592536	SAMN14441658	JACWYQ000000000
1590	SS_380	United Kingdom	2012	B1	616	ST155CC	Broiler chicken	Pericarditis	Infection	PRJNA592536	SAMN14441659	JACWYP000000000
1591	SS_382	United Kingdom	2012	B1			Broiler chicken	Respiratory disease	Infection	PRJNA592536	SAMN14441660	JACWYO000000000
1592	SS_383	United Kingdom	2012	A	10	ST10CC	Broiler chicken	Pericarditis	Infection	PRJNA592536	SAMN14441661	JACWYN000000000
1593	SS_384	United Kingdom	2012	A	10	ST10CC	Broiler chicken	Pericarditis	Infection	PRJNA592536	SAMN14441662	JACWYM000000000
1594	SS_385	United Kingdom	2012	A	10	ST10CC	Broiler chicken	Pericarditis	Infection	PRJNA592536	SAMN14441663	JACXID000000000
1595	SS_386	United Kingdom	2012	A	10	ST10CC	Broiler chicken	Liver	Infection	PRJNA592536	SAMN14441664	JACWYL000000000
1596	SS_388	United Kingdom	2012	A	10	ST10CC	Broiler chicken	Liver	Infection	PRJNA592536	SAMN14441665	JACWYK000000000
1597	SS_390	United Kingdom	2012	D	349	ST349CC	Broiler chicken	Respiratory disease	Infection	PRJNA592536	SAMN14441666	JACWYJ000000000
1598	SS_391	United Kingdom	2012	D	349	ST349CC	Broiler chicken	Respiratory disease	Infection	PRJNA592536	SAMN14441667	JACWYI000000000
1599	SS_392	United Kingdom	2012	A			Broiler chicken	Kidney	Infection	PRJNA592536	SAMN14441668	JACWYH000000000
1600	SS_393	United Kingdom	2012	A			Broiler chicken	Kidney	Infection	PRJNA592536	SAMN14441669	JACWYG000000000
1602	SS_395	United Kingdom	2012	A			Broiler chicken	Spleen	Infection	PRJNA592536	SAMN14441671	JACWYF000000000
1603	SS_396	United Kingdom	2012	A	10	ST10CC	Broiler chicken	Spleen	Infection	PRJNA592536	SAMN14441672	JACXIC000000000
1604	SS_397	United Kingdom	2012	A	93	ST168CC	Broiler chicken	Liver	Infection	PRJNA592536	SAMN14441673	JACXIB000000000
1605	SS_399	United Kingdom	2012	A	93	ST168CC	Broiler chicken	Pericarditis	Infection	PRJNA592536	SAMN14441674	JACXIA000000000
1606	SS_401	United Kingdom	2012	A	93	ST168CC	Broiler chicken	Pericarditis	Infection	PRJNA592536	SAMN14441675	JACXHZ000000000
1607	SS_402	United Kingdom	2012	A	48	ST10CC	Broiler chicken	Pericarditis	Infection	PRJNA592536	SAMN14441676	JACWYE000000000
1608	SS_404	United Kingdom	2012	B2	352		Broiler chicken	Pericarditis	Infection	PRJNA592536	SAMN14441677	JACWYD000000000
1609	SS_406	United Kingdom	2012	G	117	ST117CC	Broiler chicken	Pericarditis	Infection	PRJNA592536	SAMN14441678	JACWYC000000000
1610	SS_407	United Kingdom	2012	A	93	ST168CC	Broiler chicken	Liver	Infection	PRJNA592536	SAMN14441679	JACXHY000000000
1611	SS_408	United Kingdom	2012	G	117	ST117CC	Broiler chicken	Yolk sac	Infection	PRJNA592536	SAMN14441680	JACWYB000000000
1612	SS_409	United Kingdom	2012	G	117	ST117CC	Broiler chicken	Septicaemia	Infection	PRJNA592536	SAMN14441681	JACXHX000000000
1613	SS_410	United Kingdom	2012	G	117	ST117CC	Broiler chicken	Septicaemia	Infection	PRJNA592536	SAMN14441682	JACWYA000000000
1614	SS_411	United Kingdom	2012	B2	95	ST95CC	Broiler chicken	Septicaemia	Infection	PRJNA592536	SAMN14441683	JACWXZ000000000
1623	APEC_O1	United States	2006	B2	95	ST95CC	Broiler chicken	Colibacillosis	Infection	PRJEB37847	SAMEA6806722	GCF_000014845.1
1624	APEC_O78	United States	2013	C	23	ST23CC	Broiler chicken	Colibacillosis	Infection	PRJNA184588	SAMN02603426	GCF_000332755.1
2349	Ec_O08	Pakistan	2016	B1	453	ST86CC	Broiler chicken	Post Mortem	Infection	PRJNA522294	SAMN10926026	GCA_004284355.1
3667	6265	United Kingdom	2015	B2	95	ST95CC	Broiler chicken	Spleen	Infection	PRJNA592536	SAMN14530458	SRR11473322
3668	6344	United Kingdom	2015	G	117	ST117CC	Broiler chicken	Liver	Infection	PRJNA592536	SAMN14530459	JACXHV000000000
3669	7950	United Kingdom	2016	G	117	ST117CC	Broiler chicken	Spleen	Infection	PRJNA592536	SAMN14530460	JACXHU000000000
3670	8805	Finland	2016	G	117	ST117CC	Broiler chicken	Bone Marrow	Infection	PRJNA592536	SAMN14530461	JACXHT000000000
3673	8808	Finland	2016	G	117	ST117CC	Broiler chicken	Bone Marrow	Infection	PRJNA592536	SAMN14530462	JACXHS000000000
3729	AV01	United Kingdom	2014	G	117	ST117CC	Broiler chicken	Faeces	Asymptomatic	PRJNA592536	SAMN16174748	JACXRD000000000
3730	AV02	United Kingdom	2014	D	38	ST38CC	Broiler chicken	Faeces	Asymptomatic	PRJNA592536	SAMN16174749	JACXRC000000000
3731	AV03	United Kingdom	2014	B2	135		Broiler chicken	Faeces	Asymptomatic	PRJNA592536	SAMN16174750	JACXRB000000000
3732	AV04	United Kingdom	2014	E			Broiler chicken	Faeces	Asymptomatic	PRJNA592536	SAMN16174751	JACXRA000000000
3733	AV05	United Kingdom	2014	G	117	ST117CC	Broiler chicken	Faeces	Asymptomatic	PRJNA592536	SAMN16174752	JACXQZ000000000
3734	AV06	United Kingdom	2014	A	1638		Broiler chicken	Faeces	Asymptomatic	PRJNA592536	SAMN16174753	JACXQY000000000
3735	AV07	United Kingdom	2014	A	1638		Broiler chicken	Faeces	Asymptomatic	PRJNA592536	SAMN16174754	JACXQX000000000
3736	AV08	United Kingdom	2014	A	1638		Broiler chicken	Faeces	Asymptomatic	PRJNA592536	SAMN16174755	JACXQW000000000
3737	AV09	United Kingdom	2014	A	1638		Broiler chicken	Faeces	Asymptomatic	PRJNA592536	SAMN16174756	JACXQV000000000
3738	AV10	United Kingdom	2014	B2	131	ST131CC	Broiler chicken	Faeces	Asymptomatic	PRJNA592536	SAMN16174757	JACXQU000000000
3739	AV097	United Kingdom	2008	B2	428		Turkey	Liver	Infection	PRJNA592536	SAMN16174758	JACXQT000000000
3740	AV098	United Kingdom	2012	B2	1618		Turkey	Yolk sac	Infection	PRJNA592536	SAMN16174759	JACXQS000000000
3741	AV099	United Kingdom	2013	B2	1618		Turkey	Meconium	Infection	PRJNA592536	SAMN16174760	JACXQR000000000
3742	AV100	United Kingdom	2013	B2	1618		Turkey	Meconium	Infection	PRJNA592536	SAMN16174761	JACXQQ000000000
3743	AV101	United Kingdom	2013	B2	428		Turkey	Respiratory disease	Infection	PRJNA592536	SAMN16174762	JACXQP000000000
3744	AV102	United Kingdom	2013	B2	1618		Turkey	Yolk sac	Infection	PRJNA592536	SAMN16174763	JACXQO000000000
3745	AV103	United Kingdom	2013	B2	428		Turkey	Peritonitis	Infection	PRJNA592536	SAMN16174764	JACXQN000000000
3746	AV104	United Kingdom	2014	B2	1618		Turkey	Meconium	Infection	PRJNA592536	SAMN16174765	JACXQM000000000
3747	AV105	United Kingdom	2014	B2			Turkey	Peritonitis	Infection	PRJNA592536	SAMN16174766	JACXQL000000000
3748	AV106	United Kingdom	2014	B2			Turkey	Meconium	Infection	PRJNA592536	SAMN14530463	JACXHR000000000
3749	AV11	United Kingdom	2014	B2	131	ST131CC	Broiler chicken	Faeces	Asymptomatic	PRJNA592536	SAMN16174767	JACXQK000000000
3750	AV107	United Kingdom	2014	B2	1161		Turkey	Meconium	Infection	PRJNA592536	SAMN14530464	JACWXI000000000
3751	AV12	United Kingdom	2012	B2	95	ST95CC	Broiler chicken	Faeces	Asymptomatic	PRJNA592536	SAMN16174768	JACXQJ000000000
3752	AV13	United Kingdom	2013	F	648	ST648CC	Broiler chicken	Liver	Infection	PRJNA592536	SAMN16174769	JACXQI000000000
3753	AV14	United Kingdom	2012	B1	155	ST155CC	Broiler chicken	Liver	Infection	PRJNA592536	SAMN16174770	JACXQH000000000
3754	AV15	United Kingdom	2012	G	117	ST117CC	Broiler chicken	Liver	Infection	PRJNA592536	SAMN14530465	JACXHQ000000000
3755	AV16	United Kingdom	2012	G	117	ST117CC	Broiler chicken	Faeces	Asymptomatic	PRJNA592536	SAMN14530466	JACWXH000000000
3757	AV18	United Kingdom	2012	B2	428		Broiler chicken	Faeces	Asymptomatic	PRJNA592536	SAMN14530467	JACWXG000000000
3758	AV19	United Kingdom	2012	B2	95	ST95CC	Broiler chicken	Faeces	Asymptomatic	PRJNA592536	SAMN14530468	JACWXF000000000
3759	AV20	United Kingdom	2012	B2	95	ST95CC	Broiler chicken	Liver	Infection	PRJNA592536	SAMN14530469	JACWXE000000000
3760	AV21	United Kingdom	2012	B2	95	ST95CC	Broiler chicken	Liver	Infection	PRJNA592536	SAMN14530470	JACXHP000000000
3761	AV22	United Kingdom	2012	B1	162	ST469CC	Broiler chicken	Yolk sac	Infection	PRJNA592536	SAMN14530471	JACWXD000000000
3762	AV23	United Kingdom	2012	A	10	ST10CC	Broiler chicken	Yolk sac	Infection	PRJNA592536	SAMN14530472	JACXHO000000000
3763	AV24	United Kingdom	2012	A	48	ST10CC	Broiler chicken	Faeces	Asymptomatic	PRJNA592536	SAMN14530473	JACWXC000000000
3764	AV25	United Kingdom	2012	A	48	ST10CC	Broiler chicken	Faeces	Asymptomatic	PRJNA592536	SAMN14530474	JACWXB000000000
3765	AV26	United Kingdom	2012	B1	101	ST101CC	Broiler chicken	Yolk sac	Infection	PRJNA592536	SAMN14530475	JACWXA000000000
3766	AV27	United Kingdom	2012	B1	101	ST101CC	Broiler chicken	Faeces	Asymptomatic	PRJNA592536	SAMN14530476	JACXHN000000000
3767	AV28	United Kingdom	2012	B1	616	ST155CC	Broiler chicken	Faeces	Asymptomatic	PRJNA592536	SAMN14530477	JACWWZ000000000
3769	AV30	United Kingdom	2012	A	10	ST10CC	Broiler chicken	Yolk sac	Infection	PRJNA592536	SAMN14530478	JACWWY000000000
3770	AV31	United Kingdom	2012	F			Broiler chicken	Chicken	Asymptomatic	PRJNA592536	SAMN16174771	JACXQG000000000
3771	AV32	United Kingdom	2012	F	648	ST648CC	Broiler chicken	Yolk sac	Infection	PRJNA592536	SAMN14530479	JACWWX000000000
3772	AV33	United Kingdom	2012	A			Broiler chicken	Liver	Infection	PRJNA592536	SAMN14530480	JACXHM000000000
3773	AV34	United Kingdom	2012	A	5625		Broiler chicken	Liver	Infection	PRJNA592536	SAMN14530481	JACWWW000000000
3774	AV35	United Kingdom	2012	A	10	ST10CC	Broiler chicken	Liver	Infection	PRJNA592536	SAMN14530482	JACWWV000000000
3776	AV37	United Kingdom	2012	B2	131	ST131CC	Broiler chicken	Faeces	Asymptomatic	PRJNA592536	SAMN14530483	JACXHL000000000
3777	AV38	United Kingdom	2012	B1	101	ST101CC	Broiler chicken	Faeces	Asymptomatic	PRJNA592536	SAMN14530484	JACWWU000000000
3778	AV39	United Kingdom	2012	E			Broiler chicken	Faeces	Asymptomatic	PRJNA592536	SAMN14530485	JACWWT000000000
3779	AV40	United Kingdom	2012	D	38	ST38CC	Broiler chicken	Pericarditis	Infection	PRJNA592536	SAMN14530486	JACWWS000000000
3780	AV41	United Kingdom	2012	B2	352		Broiler chicken	Peritonitis	Infection	PRJNA592536	SAMN14530487	JACWWR000000000
3781	AV42	United Kingdom	2012	B1	162	ST469CC	Broiler chicken	Faeces	Asymptomatic	PRJNA592536	SAMN14530488	JACWWQ000000000
3782	AV43	United Kingdom	2012	B1	162	ST469CC	Broiler chicken	Faeces	Asymptomatic	PRJNA592536	SAMN16174772	JACXQF000000000
3783	AV44	United Kingdom	2013	F	648	ST648CC	Broiler chicken	Faeces	Asymptomatic	PRJNA592536	SAMN14530489	JACWWP000000000
3784	AV45	United Kingdom	2013	B1	162	ST469CC	Broiler chicken	Faeces	Asymptomatic	PRJNA592536	SAMN14530490	JACXHK000000000
3785	AV46	United Kingdom	2013	B1	162	ST469CC	Broiler chicken	Pericarditis	Infection	PRJNA592536	SAMN14530491	JACWWO000000000
3786	AV47	United Kingdom	2012	G	117	ST117CC	Broiler chicken	Liver	Infection	PRJNA592536	SAMN14530492	JACWWN000000000
3788	AV49	United Kingdom	2013	B1	101	ST101CC	Broiler chicken	Faeces	Asymptomatic	PRJNA592536	SAMN14530493	JACXHJ000000000
3789	AV50	United Kingdom	2013	B2	429		Broiler chicken	Faeces	Asymptomatic	PRJNA592536	SAMN14530494	JACXHI000000000
3790	AV51	United Kingdom	2013	G	117	ST117CC	Broiler chicken	Faeces	Asymptomatic	PRJNA592536	SAMN16174773	JACXQE000000000
3791	AV52	United Kingdom	2013	A	3642		Broiler chicken	Pericarditis	Infection	PRJNA592536	SAMN14530495	JACWWM000000000
3792	AV53	United Kingdom	2013	G	117	ST117CC	Broiler chicken	Faeces	Asymptomatic	PRJNA592536	SAMN14530496	JACWWL000000000
3793	AV54	United Kingdom	2013	B2	95	ST95CC	Broiler chicken	Faeces	Asymptomatic	PRJNA592536	SAMN14530497	JACWWK000000000
3794	AV55	United Kingdom	2013	B2	95	ST95CC	Broiler chicken	Faeces	Asymptomatic	PRJNA592536	SAMN14530498	JACWWJ000000000
3795	AV56	United Kingdom	2013	B2	803		Broiler chicken	Faeces	Asymptomatic	PRJNA592536	SAMN14530499	JACWWI000000000
3796	AV57	United Kingdom	2013	B1	162	ST469CC	Broiler chicken	Faeces	Asymptomatic	PRJNA592536	SAMN14530500	JACXHH000000000
3797	AV58	United Kingdom	2013	D	38	ST38CC	Broiler chicken	Faeces	Asymptomatic	PRJNA592536	SAMN14530501	JACWWH000000000
3798	AV59	United Kingdom	2013	B1	155	ST155CC	Broiler chicken	Pericarditis	Infection	PRJNA592536	SAMN14530502	JACWWG000000000
3799	AV60	United Kingdom	2013	E	371	ST350CC	Broiler chicken	Faeces	Asymptomatic	PRJNA592536	SAMN14530503	JACWWF000000000
3800	AV61	United Kingdom	2013	B1	162	ST469CC	Broiler chicken	Liver	Infection	PRJNA592536	SAMN14530504	JACXHG000000000
3801	AV62	United Kingdom	2013	A	48	ST10CC	Broiler chicken	Pericarditis	Infection	PRJNA592536	SAMN14530505	JACXHF000000000
3802	AV63	United Kingdom	2013	B1	602	ST446CC	Broiler chicken	Liver	Infection	PRJNA592536	SAMN14530506	JACWWE000000000
3803	AV64	United Kingdom	2013	E	57	ST350CC	Broiler chicken	Faeces	Asymptomatic	PRJNA592536	SAMN16174774	JACXQD000000000
3804	AV65	United Kingdom	2013	A	10	ST10CC	Broiler chicken	Liver	Infection	PRJNA592536	SAMN16174775	JACXQC000000000
3805	AV66	United Kingdom	2013	B1	162	ST469CC	Broiler chicken	Faeces	Asymptomatic	PRJNA592536	SAMN16174776	JACXQB000000000
3806	AV67	United Kingdom	2013	B2	429		Broiler chicken	Faeces	Asymptomatic	PRJNA592536	SAMN16174777	TBC
3809	AV70	United Kingdom	2013	B1	942		Broiler chicken	Faeces	Asymptomatic	PRJNA592536	SAMN14530507	JACWWD000000000
3810	AV71	United Kingdom	2013	B1	162	ST469CC	Broiler chicken	Faeces	Asymptomatic	PRJNA592536	SAMN14530508	JACWWC000000000
3811	AV72	United Kingdom	2013	B2	429		Broiler chicken	Faeces	Asymptomatic	PRJNA592536	SAMN14530509	JACWWB000000000
3812	AV73	United Kingdom	2013	D	38	ST38CC	Broiler chicken	Faeces	Asymptomatic	PRJNA592536	SAMN14530510	JACWWA000000000
3813	AV74	United Kingdom	2013	A	10	ST10CC	Broiler chicken	Faeces	Asymptomatic	PRJNA592536	SAMN14530511	JACWVZ000000000
3814	AV75	United Kingdom	2013	A	10	ST10CC	Broiler chicken	Faeces	Asymptomatic	PRJNA592536	SAMN16174778	JACXQA000000000
3815	AV76	United Kingdom	2013	A	10	ST10CC	Broiler chicken	Faeces	Asymptomatic	PRJNA592536	SAMN16174779	JACXPZ000000000
3817	AV78	United Kingdom	2013	A	48	ST10CC	Broiler chicken	Faeces	Asymptomatic	PRJNA592536	SAMN16174780	JACXPY000000000
3818	AV79	United Kingdom	2013	B1	101	ST101CC	Broiler chicken	Faeces	Asymptomatic	PRJNA592536	SAMN16174781	JACXPX000000000
3819	AV80	United Kingdom	2013	B1	101	ST101CC	Broiler chicken	Faeces	Asymptomatic	PRJNA592536	SAMN16174782	JACXPW000000000
3820	AV81	United Kingdom	2013	G	117	ST117CC	Broiler chicken	Faeces	Asymptomatic	PRJNA592536	SAMN14530512	JACXHE000000000
3821	AV82	United Kingdom	2013	B2	95	ST95CC	Broiler chicken	Faeces	Asymptomatic	PRJNA592536	SAMN16174783	JACXPV000000000
3824	AV85	United Kingdom	2013	B2	429		Broiler chicken	Faeces	Asymptomatic	PRJNA592536	SAMN14530513	JACWVY000000000
3826	AV87	United Kingdom	2013	B1	616	ST155CC	Broiler chicken	Faeces	Asymptomatic	PRJNA592536	SAMN16174784	JACXPU000000000
3827	AV88	United Kingdom	2013	B1	162	ST469CC	Broiler chicken	Faeces	Asymptomatic	PRJNA592536	SAMN16174785	JACXPT000000000
3828	AV89	United Kingdom	2013	D	38	ST38CC	Broiler chicken	Faeces	Asymptomatic	PRJNA592536	SAMN16174786	JACXPS000000000
3829	AV90	United Kingdom	2013	B1			Broiler chicken	Faeces	Asymptomatic	PRJNA592536	SAMN16174787	JACXPR000000000
3831	AV92	United Kingdom	2013	A	10	ST10CC	Broiler chicken	Faeces	Asymptomatic	PRJNA592536	SAMN16174788	JACXPQ000000000
3832	AV93	United Kingdom	2013	B2	428		Broiler chicken	Peritonitis	Infection	PRJNA592536	SAMN14530514	JACXHD000000000
3833	AV94	United Kingdom	2013	D	69	ST69CC	Broiler chicken	Peritonitis	Infection	PRJNA592536	SAMN14530515	JACWVX000000000
3834	AV95	United Kingdom	2013	A	542		Broiler chicken	Pericarditis	Infection	PRJNA592536	SAMN14530516	JACWVW000000000
3835	AV96	United Kingdom	2013	B1	602	ST446CC	Broiler chicken	Pericarditis	Infection	PRJNA592536	SAMN14530517	JACWVV000000000
4056	AV17	United Kingdom	2012	B2	135		Broiler chicken	Liver	Infection	PRJNA592536	SAMN16174789	JACXPP000000000
4057	AV29	United Kingdom	2012	G	117	ST117CC	Broiler chicken	Liver	Infection	PRJNA592536	SAMN16174790	JACXPO000000000
4058	AV48	United Kingdom	2013	A	5625		Broiler chicken	Faeces	Infection	PRJNA592536	SAMN16174791	JACXPN000000000
4059	AV68	United Kingdom	2013	D	38	ST38CC	Broiler chicken	Faeces	Infection	PRJNA592536	SAMN16174792	JACXPM000000000
4060	AV69	United Kingdom	2013	B2	95	ST95CC	Broiler chicken	Peritonitis	Infection	PRJNA592536	SAMN16174793	JACXPL000000000
4061	AV83	United Kingdom	2013	B2	355		Broiler chicken	Faeces	Asymptomatic	PRJNA592536	SAMN16174794	JACXPK000000000
4063	AV97	United Kingdom	2013	B2	95	ST95CC	Broiler chicken	Pericarditis	Infection	PRJNA592536	SAMN16174795	JACXPJ000000000
4064	AV98	United Kingdom	2013	B2	429		Broiler chicken	Liver	Infection	PRJNA592536	SAMN16174796	JACXPI000000000
4065	AV99	United Kingdom	2013	B2	429		Broiler chicken	Liver	Infection	PRJNA592536	SAMN16174797	JACXPH000000000
4475	9363-EC-USA-CBL	United States	2017	B1	155	ST155CC	Broiler chicken	Post Mortem	Infection	PRJNA592536	SAMN14530518	SRR11473291
4477	9365-EC-USA-CBL	United States	2017	B1	155	ST155CC	Broiler chicken	Post Mortem	Infection	PRJNA592536	SAMN14530519	JACWVU000000000
4478	9366-EC-USA-CBL	United States	2017	B1	155	ST155CC	Broiler chicken	Post Mortem	Infection	PRJNA592536	SAMN14530520	JACXHC000000000
4479	9367-EC-USA-CBL	United States	2017	B1	155	ST155CC	Broiler chicken	Post Mortem	Infection	PRJNA592536	SAMN14530521	JACWVT000000000
4480	9368-EC-USA-CBL	United States	2017	B2	919		Broiler chicken	Post Mortem	Infection	PRJNA592536	SAMN14530522	JACXHB000000000
4481	9369-EC-USA-CBL	United States	2017	B2	919		Broiler chicken	Post Mortem	Infection	PRJNA592536	SAMN14530523	JACWVS000000000
4483	9371-EC-USA-CBL	United States	2017	B2	919		Broiler chicken	Post Mortem	Infection	PRJNA592536	SAMN14530524	SRR11473285
4484	9372-EC-USA-CBL	United States	2017	B2	919		Broiler chicken	Post Mortem	Infection	PRJNA592536	SAMN14530525	JACXHA000000000
4486	9374-EC-USA-CBL	United States	2017	B2	919		Broiler chicken	Post Mortem	Infection	PRJNA592536	SAMN14530526	JACXGZ000000000
4487	9375-EC-USA-CBL	United States	2017	B2	919		Broiler chicken	Post Mortem	Infection	PRJNA592536	SAMN14530527	JACXGY000000000
4488	9376-EC-USA-CBL	United States	2017	B2	919		Broiler chicken	Post Mortem	Infection	PRJNA592536	SAMN14530528	SRR11473280
4489	9377	United Kingdom	2017	B2	95	ST95CC	Broiler chicken	Post Mortem	Infection	PRJNA592536	SAMN14530529	JACWVR000000000
4572	8624	United Kingdom	2016	G	4674		Broiler chicken	Liver	Infection	PRJNA592536	SAMN14530530	SRR11473278
4573	8625	United Kingdom	2016	E	57	ST350CC	Broiler chicken	Liver	Infection	PRJNA592536	SAMN14530531	SRR11473277
4574	8626	United Kingdom	2016	E	57	ST350CC	Broiler chicken	Bone Marrow	Infection	PRJNA592536	SAMN14530532	JACXGX000000000
4575	8627	United Kingdom	2016	E			Broiler chicken	Bone Marrow	Infection	PRJNA592536	SAMN14530533	JACWVQ000000000
4577	8628	United Kingdom	2016	B2			Broiler chicken	Bone Marrow	Infection	PRJNA592536	SAMN14530534	JACWVP000000000
4578	8629	United Kingdom	2016	G	117	ST117CC	Broiler chicken	Spleen	Infection	PRJNA592536	SAMN14530535	SRR11473273
4579	8630	United Kingdom	2016	G	117	ST117CC	Broiler chicken	Bone Marrow	Infection	PRJNA592536	SAMN14530536	JACXGW000000000
6556	AV108	United Kingdom	2014	B2	95	ST95CC	Broiler chicken	Liver	Infection	PRJNA592536	SAMN14530537	JACWVO000000000
6557	AV109	United Kingdom	2014	B2	1618		Broiler chicken	Encephalomyelitis	Infection	PRJNA592536	SAMN14530538	JACXGV000000000
6558	AV110	United Kingdom	2014	B1	974		Broiler chicken	Encephalomyelitis	Infection	PRJNA592536	SAMN14530539	JACWVN000000000
6559	AV111	United Kingdom	2014	B2	1618		Broiler chicken	Liver	Infection	PRJNA592536	SAMN16174798	JACXPG000000000
6560	AV112	United Kingdom	2014	A	540		Environment	Farm environment	--	PRJNA592536	SAMN16174799	JACXPF000000000
6561	AV113	United Kingdom	2014	B2	1257		Broiler chicken	Chicken	Asymptomatic	PRJNA592536	SAMN16174800	JACXPE000000000
6562	AV114	United Kingdom	2014	B2			Broiler chicken	Chicken	Asymptomatic	PRJNA592536	SAMN16174801	JACXPD000000000
6563	AV115	United Kingdom	2014	B2			Broiler chicken	Chicken	Asymptomatic	PRJNA592536	SAMN16174802	JACXPC000000000
6564	AV116	United Kingdom	2014	C	23	ST23CC	Broiler chicken	Chicken	Asymptomatic	PRJNA592536	SAMN16174803	JACXPB000000000
6565	AV117	United Kingdom	2014	G	117	ST117CC	Broiler chicken	Peritonitis	Infection	PRJNA592536	SAMN16174804	JACXPA000000000
6566	AV118	United Kingdom	2014	B2	95	ST95CC	Broiler chicken	Peritonitis	Infection	PRJNA592536	SAMN16174805	JACXOZ000000000
6567	AV119	United Kingdom	2014	B1	602	ST446CC	Broiler chicken	Peritonitis	Infection	PRJNA592536	SAMN16174806	JACXOY000000000
6568	AV120	United Kingdom	2014	B2	429		Environment	Farm environment	--	PRJNA592536	SAMN16174807	JACXOX000000000
6569	AV121	United Kingdom	2014	B1	442		Environment	Farm environment	--	PRJNA592536	SAMN16174808	JACXOW000000000
6570	AV122	United Kingdom	2014	G	95	ST95CC	Broiler chicken	Liver	Infection	PRJNA592536	SAMN16174809	JACXOV000000000
6571	AV123	United Kingdom	2014	G	1163		Environment	Farm environment	--	PRJNA592536	SAMN16174810	JACXOU000000000
6573	AV125	United Kingdom	2014	B2	95	ST95CC	Broiler chicken	Peritonitis	Infection	PRJNA592536	SAMN16174811	JACXOT000000000
6575	AV127	United Kingdom	2014	B1	162	ST469CC	Environment	Farm environment	--	PRJNA592536	SAMN16174812	JACXOS000000000
6576	AV128	United Kingdom	2014	C	23	ST23CC	Environment	Farm environment	--	PRJNA592536	SAMN16174813	JACXOR000000000
6578	AV130	United Kingdom	2014	G	117	ST117CC	Broiler chicken	Yolk sac	Infection	PRJNA592536	SAMN16174814	JACXOQ000000000
6579	AV131	United Kingdom	2014	A			Environment	Farm environment	--	PRJNA592536	SAMN16174815	JACXOP000000000
6580	AV132	United Kingdom	2014	C	88	ST23CC	Broiler chicken	Oviduct	Infection	PRJNA592536	SAMN16174816	JACXOO000000000
6581	AV133	United Kingdom	2014	D	38	ST38CC	Environment	Farm environment	--	PRJNA592536	SAMN16174817	JACXON000000000
6582	AV134	United Kingdom	2014	G	117	ST117CC	Broiler chicken	Peritonitis	Infection	PRJNA592536	SAMN16174818	JACXOM000000000
6583	AV135	United Kingdom	2015	B2	429		Environment	Farm environment	--	PRJNA592536	SAMN16174819	JACXOL000000000
6584	AV136	United Kingdom	2014	G			Broiler chicken	Peritonitis	Infection	PRJNA592536	SAMN16174820	JACXOK000000000
6989	2896	United Kingdom	2008	B2	91		Broiler chicken	Liver	Infection	PRJNA592536	SAMN16174821	JACXOJ000000000
6990	2922	United Kingdom	2009	B1	162	ST469CC	Broiler chicken	Yolk sac	Infection	PRJNA592536	SAMN16174822	JACXOI000000000
6991	3234	United Kingdom	2012	B2	1618		Broiler chicken	Yolk sac	Infection	PRJNA592536	SAMN16174823	JACXOH000000000
6992	3273	United Kingdom	2013	B1	1049		Broiler chicken	Meconium	Infection	PRJNA592536	SAMN16174824	JACXOG000000000
6993	3282	United Kingdom	2013	B1	1049		Broiler chicken	Meconium	Infection	PRJNA592536	SAMN16174825	JACXOF000000000
6994	3287	United Kingdom	2013	B1	162	ST469CC	Broiler chicken	Respiratory disease	Infection	PRJNA592536	SAMN16174826	JACXOE000000000
6995	3302	United Kingdom	2013	B1	162	ST469CC	Broiler chicken	Yolk sac	Infection	PRJNA592536	SAMN16174827	JACXOD000000000
6996	3311	United Kingdom	2013	B1	297		Broiler chicken	Peritonitis	Infection	PRJNA592536	SAMN16174828	JACXOC000000000
6997	3315	United Kingdom	2013	B2	1852		Broiler chicken	Peritonitis	Infection	PRJNA592536	SAMN16174829	JACXOB000000000
6998	3328	United Kingdom	2014	B2	428		Broiler chicken	Meconium	Infection	PRJNA592536	SAMN16174830	JACXOA000000000
6999	3329	United Kingdom	2014	B2	428		Broiler chicken	Peritonitis	Infection	PRJNA592536	SAMN16174831	JACXNZ000000000
7000	3354	United Kingdom	2014	B2	7804		Broiler chicken	Meconium	Infection	PRJNA592536	SAMN16174832	JACXNY000000000
7001	3359	United Kingdom	2014	B2			Broiler chicken	Meconium	Infection	PRJNA592536	SAMN16174833	JACXNX000000000
7002	3360	United Kingdom	2014	B2			Broiler chicken	Meconium	Infection	PRJNA592536	SAMN16174834	JACXNW000000000
7003	3366	United Kingdom	2014	A	10	ST10CC	Broiler chicken	Septicaemia	Infection	PRJNA592536	SAMN16174835	JACXNV000000000
7005	3380	United Kingdom	2014	D	38	ST38CC	Broiler chicken	Septicaemia	Infection	PRJNA592536	SAMN16174836	JACXNU000000000
7006	4686	United Kingdom	2014	B2	95	ST95CC	Broiler chicken	Peritonitis	Infection	PRJNA592536	SAMN16174837	JACXNT000000000
7007	4688	United Kingdom	2014	B2	95	ST95CC	Broiler chicken	Peritonitis	Infection	PRJNA592536	SAMN16174838	JACXNS000000000
7008	4689	United Kingdom	2014	B2	95	ST95CC	Broiler chicken	Peritonitis	Infection	PRJNA592536	SAMN16174839	JACXNR000000000
7009	4696	United Kingdom	2014	B2	352		Broiler chicken	Peritonitis	Infection	PRJNA592536	SAMN16174840	JACXNQ000000000
7010	4724	United Kingdom	2014	B2	95	ST95CC	Environment	Farm environment	--	PRJNA592536	SAMN16174841	JACXNP000000000
7011	4737	United Kingdom	2014	G	117	ST117CC	Environment	Farm environment	--	PRJNA592536	SAMN16174842	JACXNO000000000
7012	4741	United Kingdom	2014	G	117	ST117CC	Broiler chicken	Colibacillosis	Infection	PRJNA592536	SAMN16174843	JACXNN000000000
7013	4777	United Kingdom	2014	G	117	ST117CC	Environment	Farm environment	--	PRJNA592536	SAMN16174844	JACXNM000000000
7014	4817	United Kingdom	2014	G	117	ST117CC	Environment	Farm environment	--	PRJNA592536	SAMN16174845	JACXNL000000000
7015	4826	United Kingdom	2014	C	2230		Environment	Farm environment	--	PRJNA592536	SAMN16174846	JACXNK000000000
7016	4833	United Kingdom	2014	B2	429		Broiler chicken	Peritonitis	Infection	PRJNA592536	SAMN16174847	JACXNJ000000000
7017	4863	United Kingdom	2014	B2	95	ST95CC	Environment	Farm environment	--	PRJNA592536	SAMN16174848	JACXNI000000000
7018	4865	United Kingdom	2014	B1	2040		Environment	Farm environment	--	PRJNA592536	SAMN16174849	JACXNH000000000
7019	4999	United Kingdom	2014	B2	429		Environment	Farm environment	--	PRJNA592536	SAMN16174850	JACXNG000000000
7020	5030	United Kingdom	2014	B2	429		Environment	Farm environment	--	PRJNA592536	SAMN16174851	JACXNF000000000
7021	5060	United Kingdom	2014	B2	429		Broiler chicken	Peritonitis	Infection	PRJNA592536	SAMN16174852	JACXNE000000000
7022	5082	United Kingdom	2014	B2	429		Broiler chicken	Yolk sac	Infection	PRJNA592536	SAMN16174853	JACXND000000000
7030	3371-1	United Kingdom	2014	B2	1618		Broiler chicken	Encephalomyelitis	Infection	PRJNA592536	SAMN16174854	JACXNC000000000
7031	3371-2	United Kingdom	2014	B2	141		Broiler chicken	Encephalomyelitis	Infection	PRJNA592536	SAMN16174855	JACXNB000000000
7032	3373-1	United Kingdom	2014	B2	1618		Broiler chicken	Septicaemia	Infection	PRJNA592536	SAMN16174856	JACXNA000000000
7033	3382-1	United Kingdom	2014	B1			Broiler chicken	Chicken	Asymptomatic	PRJNA592536	SAMN16174857	JACXMZ000000000
7034	3382-2	United Kingdom	2014	A	10	ST10CC	Broiler chicken	Chicken	Asymptomatic	PRJNA592536	SAMN16174858	JACXMY000000000
7035	3385-1	United Kingdom	2014	A	10	ST10CC	Broiler chicken	Chicken	Asymptomatic	PRJNA592536	SAMN16174859	JACXMX000000000
7036	3385-2	United Kingdom	2014	B2	1618		Broiler chicken	Chicken	Asymptomatic	PRJNA592536	SAMN16174860	JACXMW000000000
7087	3269	United Kingdom	2013	B2	91		Broiler chicken	Meconium	Asymptomatic	PRJNA592536	SAMN16174861	JACXMV000000000
7088	3270	United Kingdom	2013	B1	1431		Broiler chicken	Meconium	Asymptomatic	PRJNA592536	SAMN16174862	JACXMU000000000
7089	3279	United Kingdom	2013	B2	1618		Broiler chicken	Septicaemia	Infection	PRJNA592536	SAMN16174863	JACXMT000000000
7090	3370-1	United Kingdom	2014	B2	428		Broiler chicken	Peritonitis	Infection	PRJNA592536	SAMN16174864	JACXMS000000000
7091	3370-2	United Kingdom	2014	B2	428		Broiler chicken	Peritonitis	Infection	PRJNA592536	SAMN16174865	JACXMR000000000
7092	3391	United Kingdom	2014	B2	7804		Broiler chicken	Intestine	Asymptomatic	PRJNA592536	SAMN16174866	JACXMQ000000000
7093	3394-1	United Kingdom	2014	B1	1049		Broiler chicken	Yolk sac	Infection	PRJNA592536	SAMN16174867	JACXMP000000000
7094	3394-2	United Kingdom	2014	B1	1049		Broiler chicken	Yolk sac	Infection	PRJNA592536	SAMN16174868	JACXMO000000000
7095	3398	United Kingdom	2014	B1	162	ST469CC	Broiler chicken	Faeces	Asymptomatic	PRJNA592536	SAMN16174869	JACXMN000000000
7096	3399	United Kingdom	2014	B2	1852		Broiler chicken	Peritonitis	Infection	PRJNA592536	SAMN16174870	JACXMM000000000
7097	3400	United Kingdom	2014	B1	162	ST469CC	Broiler chicken	Faeces	Asymptomatic	PRJNA592536	SAMN16174871	JACXML000000000
7098	3401	United Kingdom	2014	B1	297		Broiler chicken	Meconium	Asymptomatic	PRJNA592536	SAMN16174872	JACXMK000000000
7099	3403	United Kingdom	2014	A	10	ST10CC	Broiler chicken	Faeces	Asymptomatic	PRJNA592536	SAMN16174873	JACXMJ000000000
7100	3405	United Kingdom	2014	B2			Broiler chicken	Yolk sac	Infection	PRJNA592536	SAMN16174874	JACXMI000000000
7101	3409	United Kingdom	2014	B2			Broiler chicken	Peritonitis	Infection	PRJNA592536	SAMN16174875	JACXMH000000000
7102	3414-1	United Kingdom	2014	B2	1618		Broiler chicken	Post Mortem	Infection	PRJNA592536	SAMN16174876	JACXMG000000000
7103	3414-2	United Kingdom	2014	B2	141		Broiler chicken	Post Mortem	Infection	PRJNA592536	SAMN16174877	JACXMF000000000
7104	3414-3	United Kingdom	2014	B2	1618		Broiler chicken	Post Mortem	Infection	PRJNA592536	SAMN16174878	JACXME000000000
7106	3415-12	United Kingdom	2015	B2	1618		Broiler chicken	Meconium	Asymptomatic	PRJNA592536	SAMN16174879	JACXMD000000000
7107	3415-2	United Kingdom	2015	D	38	ST38CC	Broiler chicken	Meconium	Asymptomatic	PRJNA592536	SAMN16174880	JACXMC000000000
7108	3415-3	United Kingdom	2015	B1			Broiler chicken	Meconium	Asymptomatic	PRJNA592536	SAMN16174881	JACXMB000000000
7109	3415-4	United Kingdom	2015	A	10	ST10CC	Broiler chicken	Meconium	Asymptomatic	PRJNA592536	SAMN16174882	JACXMA000000000
7110	3415-6	United Kingdom	2015	A	10	ST10CC	Broiler chicken	Meconium	Asymptomatic	PRJNA592536	SAMN16174883	JACXLZ000000000
7120	5366	United Kingdom	2014	B2	429		Environment	Farm environment	--	PRJNA592536	SAMN16174884	JACXLY000000000
7121	5473	United Kingdom	2014	B2	429		Environment	Farm environment	--	PRJNA592536	SAMN16174885	JACXLX000000000
7122	5474	United Kingdom	2014	B2	429		Environment	Farm environment	--	PRJNA592536	SAMN16174886	JACXLW000000000
7123	5476	United Kingdom	2014	B2	429		Environment	Farm environment	--	PRJNA592536	SAMN16174887	JACXLV000000000
7124	6051	France	2015	B2	429		Broiler chicken	Chicken	Asymptomatic	PRJNA592536	SAMN16174888	JACXLU000000000
7125	6067	United Kingdom	2015	B2	95	ST95CC	Environment	Farm environment	--	PRJNA592536	SAMN16174889	JACXLT000000000
7126	6069	United Kingdom	2015	B1	2040		Environment	Farm environment	--	PRJNA592536	SAMN16174890	JACXLS000000000
7127	6109	France	2015	B2	95	ST95CC	Broiler chicken	Post Mortem	Infection	PRJNA592536	SAMN16174891	JACXLR000000000
7128	6110	France	2015	B2	140	ST95CC	Broiler chicken	Post Mortem	Infection	PRJNA592536	SAMN16174892	JACXLQ000000000
7129	6111	France	2015	B2	95	ST95CC	Broiler chicken	Post Mortem	Infection	PRJNA592536	SAMN16174893	JACXLP000000000
7130	6112	France	2015	B2	352		Broiler chicken	Post Mortem	Infection	PRJNA592536	SAMN16174894	JACXLO000000000
7131	6113	France	2015	B2	95	ST95CC	Broiler chicken	Post Mortem	Infection	PRJNA592536	SAMN16174895	JACXLN000000000
7132	6114	France	2015	G	117	ST117CC	Broiler chicken	Post Mortem	Infection	PRJNA592536	SAMN16174896	JACXLM000000000
7133	6115	France	2015	G	117	ST117CC	Broiler chicken	Post Mortem	Infection	PRJNA592536	SAMN16174897	JACXLL000000000
7134	6116	France	2015	G	117	ST117CC	Broiler chicken	Post Mortem	Infection	PRJNA592536	SAMN16174898	JACXLK000000000
7135	6117	France	2015	G	117	ST117CC	Broiler chicken	Post Mortem	Infection	PRJNA592536	SAMN16174899	JACXLJ000000000
7136	6118	France	2015	C	2230		Broiler chicken	Post Mortem	Infection	PRJNA592536	SAMN16174900	JACXLI000000000
7137	6375	United Kingdom	2014	A	10	ST10CC	Broiler chicken	Yolk sac	Infection	PRJNA592536	SAMN14530540	JACWVM000000000
7138	6376	United Kingdom	2014	B2	95	ST95CC	Broiler chicken	Pericarditis	Infection	PRJNA592536	SAMN14530541	SRR11473266
7139	6377	United Kingdom	2014	B2	140	ST95CC	Broiler chicken	Septicaemia	Infection	PRJNA592536	SAMN14530542	SRR11473265
7140	6378	United Kingdom	2014	B2	355		Broiler chicken	Pericarditis	Infection	PRJNA592536	SAMN14530543	SRR11473264
7141	6379	United Kingdom	2014	B1	155	ST155CC	Broiler chicken	Yolk sac	Infection	PRJNA592536	SAMN14530544	SRR11473263
7142	6380	United Kingdom	2014	B2	95	ST95CC	Broiler chicken	Post Mortem	Infection	PRJNA592536	SAMN14530545	SRR11473262
7143	6381	United Kingdom	2014	B1	101	ST101CC	Broiler chicken	Post Mortem	Infection	PRJNA592536	SAMN14530546	SRR11473261
7144	6382	United Kingdom	2014	G	117	ST117CC	Broiler chicken	Post Mortem	Infection	PRJNA592536	SAMN14530547	JACXGU000000000
7145	6383	United Kingdom	2014	B2	429		Broiler chicken	Post Mortem	Infection	PRJNA592536	SAMN14530548	SRR11473258
7146	6384	United Kingdom	2014	G	117	ST117CC	Broiler chicken	Liver	Infection	PRJNA592536	SAMN14530549	SRR11473257
7147	6385	United Kingdom	2014	G	117	ST117CC	Broiler chicken	Liver	Infection	PRJNA592536	SAMN14530550	SRR11473256
7148	6386	United Kingdom	2014	B2	140	ST95CC	Broiler chicken	Liver	Infection	PRJNA592536	SAMN14530551	SRR11473255
7149	6387	United Kingdom	2014	G	117	ST117CC	Broiler chicken	Liver	Infection	PRJNA592536	SAMN14530552	SRR11473254
7150	6388	United Kingdom	2014	G	117	ST117CC	Broiler chicken	Liver	Infection	PRJNA592536	SAMN14530553	SRR11473253
7151	6389	United Kingdom	2014	G			Broiler chicken	Liver	Infection	PRJNA592536	SAMN14530554	SRR11473252
7152	6390	United Kingdom	2014	G	117	ST117CC	Broiler chicken	Liver	Infection	PRJNA592536	SAMN14530555	SRR11473251
7153	6391	United Kingdom	2014	G	117	ST117CC	Broiler chicken	Liver	Infection	PRJNA592536	SAMN14530556	SRR11473250
7154	6392	United Kingdom	2014	G	117	ST117CC	Broiler chicken	Liver	Infection	PRJNA592536	SAMN14530557	SRR11473248
7155	6393	United Kingdom	2014	G			Broiler chicken	Liver	Infection	PRJNA592536	SAMN14530558	SRR11473319
7156	6414	United Kingdom	2014	B1	101	ST101CC	Broiler chicken	Pericarditis	Infection	PRJNA592536	SAMN14530559	JACWVL000000000
7157	6415	United Kingdom	2014	G			Broiler chicken	Bone Marrow	Infection	PRJNA592536	SAMN14530560	SRR11473247
7158	6416	United Kingdom	2014	G	117	ST117CC	Broiler chicken	Bone Marrow	Infection	PRJNA592536	SAMN14530561	SRR11473246
7160	6418	United Kingdom	2014	G	117	ST117CC	Broiler chicken	Bone Marrow	Infection	PRJNA592536	SAMN14530562	SRR11473245
7161	6419	United Kingdom	2014	G	117	ST117CC	Broiler chicken	Bone Marrow	Infection	PRJNA592536	SAMN14530563	SRR11473244
7162	6420	United Kingdom	2014	G	117	ST117CC	Broiler chicken	Bone Marrow	Infection	PRJNA592536	SAMN14530564	SRR11473243
7163	6421	United Kingdom	2014	B1	101	ST101CC	Broiler chicken	Bone Marrow	Infection	PRJNA592536	SAMN14530565	SRR11473242
7164	6422	United Kingdom	2014	G	117	ST117CC	Broiler chicken	Bone Marrow	Infection	PRJNA592536	SAMN14530566	SRR11473241
7165	6423	United Kingdom	2014	G	117	ST117CC	Broiler chicken	Bone Marrow	Infection	PRJNA592536	SAMN14530567	SRR11473240
7166	6424	United Kingdom	2014	B1	101	ST101CC	Broiler chicken	Bone Marrow	Infection	PRJNA592536	SAMN14530568	SRR11473238
7167	6425	United Kingdom	2014	G	117	ST117CC	Broiler chicken	Bone Marrow	Infection	PRJNA592536	SAMN14530569	SRR11473237
7168	6426	United Kingdom	2014	B2	140	ST95CC	Broiler chicken	Bone Marrow	Infection	PRJNA592536	SAMN14530570	SRR11473236
7169	6427	United Kingdom	2014	B2	95	ST95CC	Broiler chicken	Bone Marrow	Infection	PRJNA592536	SAMN14530571	SRR11473235
7170	6428	United Kingdom	2014	G	117	ST117CC	Broiler chicken	Bone Marrow	Infection	PRJNA592536	SAMN14530572	SRR11473234
7171	6429	United Kingdom	2014	G	117	ST117CC	Broiler chicken	Bone Marrow	Infection	PRJNA592536	SAMN14530573	SRR11473233
7172	6430	United Kingdom	2014	G	117	ST117CC	Broiler chicken	Bone Marrow	Infection	PRJNA592536	SAMN14530574	SRR11473232
7173	6431	United Kingdom	2014	G	117	ST117CC	Broiler chicken	Bone Marrow	Infection	PRJNA592536	SAMN14530575	SRR11473231
7174	6432	United Kingdom	2014	G			Broiler chicken	Bone Marrow	Infection	PRJNA592536	SAMN14530576	SRR11473230
7175	6449	United Kingdom	2014	D	69	ST69CC	Broiler chicken	Yolk sac	Infection	PRJNA592536	SAMN14530577	SRR11473229
8649	897	United States	2016	G	117	ST117CC	Environment	Farm environment	--	PRJNA224116	SAMN02471478	GCF_000503255.1
8653	53C	Netherlands	2010	G	117	ST117CC	Broiler chicken	Retail meat	Asymptomatic	PRJNA224116	SAMN02471496	GCF_000503595.1
8654	53C.1	Netherlands	2010	G	117	ST117CC	Broiler chicken	Retail meat	Asymptomatic	PRJNA224116	SAMN03067747	GCF_000831715.2
8656	blood-10-0682	United States	2010	G	117	ST117CC	Broiler chicken	Septicaemia	Infection	PRJNA224116	SAMN02801872	GCF_000781595.1
8661	EC5	Malaysia	2013	G	117	ST117CC	Broiler chicken	Liver	Infection	PRJNA224116	SAMN03256216	GCF_000812345.1
8669	14M009386	Netherlands	2010	G	117	ST117CC	Broiler chicken	Chicken	Asymptomatic	PRJEB12288	SAMEA3952460	ERR1399424
8670	14M009387	Netherlands	2010	G	117	ST117CC	Broiler chicken	Chicken	Asymptomatic	PRJEB12288	SAMEA3952461	ERR1399425
8671	16009908_S25_L001_R1_001	Denmark	2016	G	117	ST117CC	Broiler chicken	Chicken	Asymptomatic	PRJEB22091	SAMEA104205974	ERR2091382
8678	A-CH-SAP641	United Kingdom	2016	G	117	ST117CC	Broiler chicken	Post Mortem	Infection	PRJEB11955	SAMEA3682475	ERR1149367
8679	A-CH-SAP721	United Kingdom	2016	G	117	ST117CC	Broiler chicken	Post Mortem	Infection	PRJEB11955	SAMEA3682479	ERR1149371
8680	A-T-SAP708	United Kingdom	2016	G	117	ST117CC	Broiler chicken	Post Mortem	Infection	PRJEB11955	SAMEA3682491	ERR1149383
8681	AZ_TG77034	United States	2014	G	117	ST117CC	Broiler chicken	Chicken	Asymptomatic	PRJNA230968	SAMN03295440	SRR1916383
8682	AZ_TG77110	United States	2014	G	117	ST117CC	Broiler chicken	Chicken	Asymptomatic	PRJNA230968	SAMN03295457	SRR1973611
8683	AZ_TG77134	United States	2014	G	117	ST117CC	Broiler chicken	Chicken	Asymptomatic	PRJNA230968	SAMN03295462	SRR2133392
8684	AZ-TG56219	United States	2013	G	117	ST117CC	Turkey	Chicken	Asymptomatic	PRJNA230968	SAMN02442776	SRR1177568
8685	AZ-TG60957	United States	2013	G	117	ST117CC	Turkey	Chicken	Asymptomatic	PRJNA230968	SAMN02442814	SRR1185846
8686	AZ-TG71179	United States	2009	G	117	ST117CC	Broiler chicken	Chicken	Asymptomatic	PRJNA230968	SAMN02463217	SRR1980734
8687	AZ-TG71187	United States	2009	G	117	ST117CC	Broiler chicken	Chicken	Asymptomatic	PRJNA230968	SAMN02463219	SRR1505388
8688	AZ-TG71271	United States	2009	G	117	ST117CC	Broiler chicken	Chicken	Asymptomatic	PRJNA230968	SAMN02463240	SRR1505427
8689	AZ-TG71391	United States	2009	G	117	ST117CC	Broiler chicken	Chicken	Asymptomatic	PRJNA230968	SAMN02463270	SRR1505449
8690	AZ-TG73123	United States	2013	G	117	ST117CC	Broiler chicken	Chicken	Asymptomatic	PRJNA230968	SAMN02628535	SRR1198895
8691	AZ-TG73155	United States	2013	G	117	ST117CC	Broiler chicken	Chicken	Asymptomatic	PRJNA230968	SAMN02628543	SRR1198903
8692	AZ-TG73191	United States	2013	G	117	ST117CC	Broiler chicken	Chicken	Asymptomatic	PRJNA230968	SAMN02628552	SRR1201330
8693	AZ-TG73287	United States	2013	G	117	ST117CC	Broiler chicken	Chicken	Asymptomatic	PRJNA230968	SAMN02628576	SRR1212394
8694	AZ-TG73295	United States	2013	G	117	ST117CC	Broiler chicken	Chicken	Asymptomatic	PRJNA230968	SAMN02628578	SRR1212356
8695	AZ-TG73359	United States	2013	G	117	ST117CC	Broiler chicken	Chicken	Asymptomatic	PRJNA230968	SAMN02628594	SRR1220719
8696	AZ-TG73367	United States	2013	G	117	ST117CC	Broiler chicken	Chicken	Asymptomatic	PRJNA230968	SAMN02628596	SRR1220756
8697	AZ-TG73451	United States	2013	G	117	ST117CC	Broiler chicken	Chicken	Asymptomatic	PRJNA230968	SAMN02628617	SRR1263412
8698	AZ-TG73499	United States	2013	G	117	ST117CC	Broiler chicken	Chicken	Asymptomatic	PRJNA230968	SAMN02628629	SRR1264973
8699	AZ-TG73523	United States	2013	G	117	ST117CC	Broiler chicken	Chicken	Asymptomatic	PRJNA230968	SAMN02628635	SRR1264925
8700	AZ-TG73559	United States	2013	G	117	ST117CC	Broiler chicken	Chicken	Asymptomatic	PRJNA230968	SAMN02628644	SRR1269391
8701	AZ-TG73603	United States	2013	G	117	ST117CC	Broiler chicken	Chicken	Asymptomatic	PRJNA230968	SAMN02628655	SRR1269344
8702	AZ-TG73619	United States	2013	G	117	ST117CC	Broiler chicken	Chicken	Asymptomatic	PRJNA230968	SAMN02628659	SRR1269375
8703	AZ-TG73639	United States	2013	G	117	ST117CC	Broiler chicken	Chicken	Asymptomatic	PRJNA230968	SAMN02628663	SRR1269395
8705	DRS016135	Japan	2011	G	117	ST117CC	Broiler chicken	Chicken	Asymptomatic	PRJDB2638	SAMD00013358	DRR018454
8707	E102	Norway	2015	G	117	ST117CC	Broiler chicken	Septicaemia	Infection	PRJNA352460	SAMN05981795	SRR4997019
8708	E105	Denmark	2016	G	117	ST117CC	Broiler chicken	Septicaemia	Infection	PRJNA352460	SAMN05981797	SRR4997091
8709	E107	Denmark	2016	G	117	ST117CC	Broiler chicken	Septicaemia	Infection	PRJNA352460	SAMN05981799	SRR4997053
8710	E109	Denmark	2016	G	117	ST117CC	Broiler chicken	Septicaemia	Infection	PRJNA352460	SAMN05981800	SRR4997145
8711	E110	Denmark	2016	G	117	ST117CC	Broiler chicken	Septicaemia	Infection	PRJNA352460	SAMN05981801	SRR4997147
8712	E90	Denmark	2016	G	117	ST117CC	Broiler chicken	Septicaemia	Infection	PRJNA352460	SAMN05981783	SRR4997073
8713	E91	Denmark	2015	G	117	ST117CC	Broiler chicken	Septicaemia	Infection	PRJNA352460	SAMN05981784	SRR4997020
8714	E94	Denmark	2015	G	117	ST117CC	Broiler chicken	Septicaemia	Infection	PRJNA352460	SAMN05981787	SRR4997148
8715	E98	Norway	2015	G	117	ST117CC	Broiler chicken	Septicaemia	Infection	PRJNA352460	SAMN05981791	SRR4997183
8724	MOD1-EC5115	United States	2006	G	117	ST117CC	Broiler chicken	Septicaemia	Infection	PRJNA230969	SAMN04279448	SRR3410778
8725	MOD1-EC5763	United States	1982	G	117	ST117CC	Broiler chicken	Septicaemia	Infection	PRJNA230969	SAMN05468030	SRR3993835
8726	MOD1-EC5764	United States	1982	G	117	ST117CC	Broiler chicken	Septicaemia	Infection	PRJNA230969	SAMN05468029	SRR3993836
8728	MOD1-EC5996	United States	1983	G	117	ST117CC	Broiler chicken	Septicaemia	Infection	PRJNA230969	SAMN05439430	SRR3987748
8730	MOD1-EC6094	United States	1983	G	117	ST117CC	Broiler chicken	Septicaemia	Infection	PRJNA230969	SAMN05439515	SRR3988072
8731	MOD1-EC6341	United States	1987	G	117	ST117CC	Broiler chicken	Septicaemia	Infection	PRJNA230969	SAMN05440427	SRR3987916
8732	MOD1-EC6541	United States	1990	G	117	ST117CC	Broiler chicken	Septicaemia	Infection	PRJNA230969	SAMN04993163	SRR3987535
8733	MOD1-EC6548	United States	1990	G	117	ST117CC	Broiler chicken	Septicaemia	Infection	PRJNA230969	SAMN04993170	SRR3957114
8737	DTU2017-854-360-16049438	Germany	2016	G	117	ST117CC	Broiler chicken	Chicken	Asymptomatic	PRJEB22091	SAMEA104205944	ERR2091352
8743	VREC0540	United Kingdom	2015	G	117	ST117CC	Broiler chicken	Chicken	Asymptomatic	PRJEB8774	SAMEA3752379	ERR1100461
8744	VREC0579	United Kingdom	2015	G	117	ST117CC	Turkey	Chicken	Asymptomatic	PRJEB8774	SAMEA3752385	ERR1100494
8745	VREC0633	United Kingdom	2015	G	117	ST117CC	Broiler chicken	Chicken	Asymptomatic	PRJEB8774	SAMEA3484442	ERR1156171
8747	VRES0501	United Kingdom	2015	G	117	ST117CC	Broiler chicken	Chicken	Asymptomatic	PRJEB8776	SAMEA3485083	ERR1156321
8748	VRES0502	United Kingdom	2015	G	117	ST117CC	Broiler chicken	Chicken	Asymptomatic	PRJEB8776	SAMEA3752612	ERR1204176
8749	VRES0523	United Kingdom	2015	G	117	ST117CC	Turkey	Chicken	Asymptomatic	PRJEB8776	SAMEA3752694	ERR1204122
8750	VRES0524	United Kingdom	2015	G	117	ST117CC	Turkey	Chicken	Asymptomatic	PRJEB8776	SAMEA3753393	ERR1204123
8751	VRES0527	United Kingdom	2015	G	117	ST117CC	Turkey	Chicken	Asymptomatic	PRJEB8776	SAMEA3752312	ERR1204126
8752	VRES0528	United Kingdom	2015	G	117	ST117CC	Turkey	Chicken	Asymptomatic	PRJEB8776	SAMEA3753394	ERR1204127
8753	VRES0529	United Kingdom	2015	G	117	ST117CC	Turkey	Chicken	Asymptomatic	PRJEB8776	SAMEA3752613	ERR1204128
8754	VRES0531	United Kingdom	2015	G	117	ST117CC	Turkey	Chicken	Asymptomatic	PRJEB8776	SAMEA3752313	ERR1204129
8755	VRES0532	United Kingdom	2015	G	117	ST117CC	Turkey	Chicken	Asymptomatic	PRJEB8776	SAMEA3752614	ERR1204130
8756	VRES0533	United Kingdom	2015	G	117	ST117CC	Turkey	Chicken	Asymptomatic	PRJEB8776	SAMEA3752314	ERR1204131
8757	VRES0535	United Kingdom	2015	G	117	ST117CC	Turkey	Chicken	Asymptomatic	PRJEB8776	SAMEA3753396	ERR1204217
8758	VRES0536	United Kingdom	2015	G	117	ST117CC	Turkey	Chicken	Asymptomatic	PRJEB8776	SAMEA3752615	ERR1204132
8759	VRES0541	United Kingdom	2015	G	117	ST117CC	Turkey	Chicken	Asymptomatic	PRJEB8776	SAMEA3752616	ERR1204218
8760	VRES0549	United Kingdom	2015	G	117	ST117CC	Turkey	Chicken	Asymptomatic	PRJEB8776	SAMEA3752743	ERR1204139
8761	VRES0550	United Kingdom	2015	G	117	ST117CC	Turkey	Chicken	Asymptomatic	PRJEB8776	SAMEA3753158	ERR1204140
8763	VRES0552	United Kingdom	2015	G	117	ST117CC	Turkey	Chicken	Asymptomatic	PRJEB8776	SAMEA3485085	ERR1156323
8764	VRES0553	United Kingdom	2015	G	117	ST117CC	Turkey	Chicken	Asymptomatic	PRJEB8776	SAMEA3751408	ERR1204141
8765	VRES0554	United Kingdom	2015	G	117	ST117CC	Turkey	Chicken	Asymptomatic	PRJEB8776	SAMEA3752744	ERR1204142
8766	VRES0555	United Kingdom	2015	G	117	ST117CC	Turkey	Chicken	Asymptomatic	PRJEB8776	SAMEA3751394	ERR1204155
8767	VRES0556	United Kingdom	2015	G	117	ST117CC	Turkey	Chicken	Asymptomatic	PRJEB8776	SAMEA3753159	ERR1204143
8768	VRES0559	United Kingdom	2015	G	117	ST117CC	Turkey	Chicken	Asymptomatic	PRJEB8776	SAMEA3751409	ERR1204144
8769	VRES0576	United Kingdom	2015	G	117	ST117CC	Turkey	Chicken	Asymptomatic	PRJEB8776	SAMEA3753400	ERR1204219
8770	VRES0580	United Kingdom	2015	G	117	ST117CC	Turkey	Chicken	Asymptomatic	PRJEB8776	SAMEA3752319	ERR1204146
8771	VRES0581	United Kingdom	2015	G	117	ST117CC	Turkey	Chicken	Asymptomatic	PRJEB8776	SAMEA3753385	ERR1204157
8772	VRES0582	United Kingdom	2015	G	117	ST117CC	Turkey	Chicken	Asymptomatic	PRJEB8776	SAMEA3751410	ERR1204147
8773	VRES0584	United Kingdom	2015	G	117	ST117CC	Turkey	Chicken	Asymptomatic	PRJEB8776	SAMEA3752746	ERR1204220
8774	VRES0585	United Kingdom	2015	G	117	ST117CC	Turkey	Chicken	Asymptomatic	PRJEB8776	SAMEA3753161	ERR1204221
8775	VRES0667	United Kingdom	2015	G	117	ST117CC	Broiler chicken	Chicken	Asymptomatic	PRJEB8776	SAMEA3485097	ERR1156335
8776	VRES0668	United Kingdom	2015	G	117	ST117CC	Turkey	Chicken	Asymptomatic	PRJEB8776	SAMEA3485098	ERR1156336
8777	VRES0674	United Kingdom	2015	G	117	ST117CC	Turkey	Chicken	Asymptomatic	PRJEB8776	SAMEA3485104	ERR1156342
8778	VRES0676	United Kingdom	2015	G	117	ST117CC	Broiler chicken	Chicken	Asymptomatic	PRJEB8776	SAMEA3485106	ERR1156344
8779	E3	Denmark	2015	G	117	ST117CC	Broiler chicken	Liver	Infection	PRJNA352460	SAMN05981708	SRR4953894
8780	E4	Denmark	2015	G	117	ST117CC	Broiler chicken	Liver	Infection	PRJNA352460	SAMN05981709	SRR4953908
8781	E6	Denmark	2015	G	117	ST117CC	Broiler chicken	Liver	Infection	PRJNA352460	SAMN05981711	SRR4953935
8782	E7	Denmark	2015	G	117	ST117CC	Broiler chicken	Liver	Infection	PRJNA352460	SAMN05981712	SRR4953900
8783	E8	Denmark	2015	G	117	ST117CC	Broiler chicken	Liver	Infection	PRJNA352460	SAMN05981713	SRR4953913
8784	E9	Finland	2015	G	117	ST117CC	Broiler chicken	Bone Marrow	Infection	PRJNA352460	SAMN05981714	SRR4953921
8785	E10	Finland	2015	G	117	ST117CC	Broiler chicken	Bone Marrow	Infection	PRJNA352460	SAMN05981715	SRR4953922
8786	E12	Finland	2015	G	117	ST117CC	Broiler chicken	Bone Marrow	Infection	PRJNA352460	SAMN05981717	SRR4953905
8787	E16	Finland	2015	G	117	ST117CC	Broiler chicken	Bone Marrow	Infection	PRJNA352460	SAMN05981721	SRR4953918
8788	E18	Finland	2015	G	117	ST117CC	Broiler chicken	Bone Marrow	Infection	PRJNA352460	SAMN05981723	SRR4953929
8983	E20	Denmark	2015	G	117	ST117CC	Broiler chicken	Liver	Infection	PRJNA352460	SAMN05981725	SRR4953938
8984	E22	Denmark	2015	G	117	ST117CC	Broiler chicken	Liver	Infection	PRJNA352460	SAMN05981727	SRR4953911
8985	E23	Denmark	2015	G	117	ST117CC	Broiler chicken	Liver	Infection	PRJNA352460	SAMN05981728	SRR4953917
8986	E26	Norway	2015	G	117	ST117CC	Broiler chicken	Femur	Infection	PRJNA352460	SAMN05981731	SRR4953891
8987	E27	Norway	2015	G	117	ST117CC	Broiler chicken	Spleen	Infection	PRJNA352460	SAMN05981732	SRR4953901
8988	E29	Norway	2015	G	117	ST117CC	Broiler chicken	Liver	Infection	PRJNA352460	SAMN05981734	SRR4953936
8989	E31	Norway	2015	G	117	ST117CC	Broiler chicken	Post Mortem	Infection	PRJNA352460	SAMN05981736	SRR4953890
8990	E32	Norway	2015	G	117	ST117CC	Broiler chicken	Post Mortem	Infection	PRJNA352460	SAMN05981737	SRR4953889
8991	E35	Denmark	2015	G	117	ST117CC	Broiler chicken	Liver	Infection	PRJNA352460	SAMN05981740	SRR4953914
8992	E36	Denmark	2015	G	117	ST117CC	Broiler chicken	Liver	Infection	PRJNA352460	SAMN05981741	SRR4953893
8993	E39	Finland	2015	G	117	ST117CC	Broiler chicken	Bone Marrow	Infection	PRJNA352460	SAMN05981744	SRR4953916
8994	E40	Finland	2015	G	117	ST117CC	Broiler chicken	Bone Marrow	Infection	PRJNA352460	SAMN05981745	SRR4953898
8995	E44	Denmark	2015	G	117	ST117CC	Broiler chicken	Liver	Infection	PRJNA352460	SAMN05981749	SRR4953904
8996	E45	Denmark	2015	G	117	ST117CC	Broiler chicken	Liver	Infection	PRJNA352460	SAMN05981750	SRR4953907
8997	E47	Denmark	2015	G	117	ST117CC	Broiler chicken	Liver	Infection	PRJNA352460	SAMN05981752	SRR4953902
8998	E48	Denmark	2015	G	117	ST117CC	Broiler chicken	Liver	Infection	PRJNA352460	SAMN05981753	SRR4953920
8999	E49	Denmark	2015	G	117	ST117CC	Broiler chicken	Liver	Infection	PRJNA352460	SAMN05981754	SRR4953903
9000	E50	Denmark	2015	G	117	ST117CC	Broiler chicken	Liver	Infection	PRJNA352460	SAMN05981755	SRR4953888
9001	E57	Denmark	2015	G	117	ST117CC	Broiler chicken	Liver	Infection	PRJNA352460	SAMN05981761	SRR4991077
9002	E59	Denmark	2015	G	117	ST117CC	Broiler chicken	Liver	Infection	PRJNA352460	SAMN05981763	SRR4991064
9003	E60	Denmark	2015	G	117	ST117CC	Broiler chicken	Liver	Infection	PRJNA352460	SAMN05981764	SRR4991049
9004	E63	Denmark	2015	G	117	ST117CC	Broiler chicken	Liver	Infection	PRJNA352460	SAMN05981767	SRR4991067
9005	E65	Denmark	2015	G	117	ST117CC	Broiler chicken	Liver	Infection	PRJNA352460	SAMN05981769	SRR4991053
9006	E69	Denmark	2015	G	117	ST117CC	Broiler chicken	Peritonitis	Infection	PRJNA352460	SAMN05981773	SRR4991060
9007	E77	Denmark	2015	G	117	ST117CC	Broiler chicken	Femur	Infection	PRJNA352460	SAMN05981776	SRR4991062
9008	E80	Denmark	2015	G	117	ST117CC	Broiler chicken	Liver	Infection	PRJNA352460	SAMN05981778	SRR4991055
9009	E86	Denmark	2016	G	117	ST117CC	Broiler chicken	Liver	Infection	PRJNA352460	SAMN05981779	SRR4991039
9010	E91	Denmark	2015	G	117	ST117CC	Broiler chicken	Liver	Infection	PRJNA352460	SAMN05981784	SRR4997020
9011	E94	Denmark	2015	G	117	ST117CC	Broiler chicken	Liver	Infection	PRJNA352460	SAMN05981787	SRR4997148
9012	E98	Norway	2015	G	117	ST117CC	Broiler chicken	Femur	Infection	PRJNA352460	SAMN05981791	SRR4997183
9013	E102	Norway	2015	G	117	ST117CC	Broiler chicken	Post Mortem	Infection	PRJNA352460	SAMN05981795	SRR4997019
9014	E105	Denmark	2015	G	117	ST117CC	Broiler chicken	Bone Marrow	Infection	PRJNA352460	SAMN05981797	SRR4997091
9015	E109	Denmark	2015	G	117	ST117CC	Broiler chicken	Bone Marrow	Infection	PRJNA352460	SAMN05981800	SRR4997145
9016	E110	Denmark	2015	G	117	ST117CC	Broiler chicken	Bone Marrow	Infection	PRJNA352460	SAMN05981801	SRR4997147
9017	E1	Denmark	2015	D	69	ST69CC	Broiler chicken	Liver	Infection	PRJNA352460	SAMN05981706	SRR4953926
9018	E30	Norway	2015	B2	95	ST95CC	Broiler chicken	Post Mortem	Infection	PRJNA352460	SAMN05981735	SRR4953895
9441	5893	United States	2016	G	117	ST117CC	Broiler chicken	Post Mortem	Infection	PRJNA592536	SAMN14530578	SRR11473227
9442	5913	United States	2016	G	117	ST117CC	Broiler chicken	Post Mortem	Infection	PRJNA592536	SAMN14530579	JACWVK000000000
9444	6213	United States	2016	G	117	ST117CC	Broiler chicken	Post Mortem	Infection	PRJNA592536	SAMN14530580	SRR11473225
9445	6292	United States	2016	G	117	ST117CC	Broiler chicken	Post Mortem	Infection	PRJNA592536	SAMN14530581	JACWVJ000000000
9446	6344	United States	2016	G	117	ST117CC	Broiler chicken	Post Mortem	Infection	PRJNA592536	SAMN14530582	SRR11473223
9447	7170	United States	2016	B2	95	ST95CC	Broiler chicken	Post Mortem	Infection	PRJNA592536	SAMN14530583	SRR11473222
9448	7171	United States	2016	B1	101	ST101CC	Broiler chicken	Post Mortem	Infection	PRJNA592536	SAMN14530584	JACWVI000000000
9450	7173	United States	2016	G	117	ST117CC	Broiler chicken	Post Mortem	Infection	PRJNA592536	SAMN14530585	JACWVH000000000
9451	7174	United States	2016	G	117	ST117CC	Broiler chicken	Post Mortem	Infection	PRJNA592536	SAMN14530586	SRR11473219
9452	7175	United States	2016	G	117	ST117CC	Broiler chicken	Post Mortem	Infection	PRJNA592536	SAMN14530587	SRR11473218
9453	7392	United States	2016	G	117	ST117CC	Broiler chicken	Post Mortem	Infection	PRJNA592536	SAMN14530588	SRR11473216
9463	7443	United Kingdom	2015	G	117	ST117CC	Broiler chicken	Post Mortem	Infection	PRJNA592536	SAMN14530589	SRR11473215
9464	7444	United Kingdom	2015	G	117	ST117CC	Broiler chicken	Post Mortem	Infection	PRJNA592536	SAMN14530590	SRR11473214
9465	7445	United Kingdom	2015	B1	101	ST101CC	Broiler chicken	Post Mortem	Infection	PRJNA592536	SAMN14530591	SRR11473213
9466	7446	United States	2016	B2	131	ST131CC	Broiler chicken	Chicken	Asymptomatic	PRJNA592536	SAMN14530592	SRR11473212
9467	7447	United States	2016	E	371	ST350CC	Broiler chicken	Chicken	Asymptomatic	PRJNA592536	SAMN14530593	SRR11473211
9468	7448	United States	2016	G	117	ST117CC	Broiler chicken	Chicken	Asymptomatic	PRJNA592536	SAMN14530594	SRR11473210
9469	7449	Sweden	2015	B2	355		Broiler chicken	Post Mortem	Infection	PRJNA592536	SAMN14530595	SRR11473209
9470	7451	Sweden	2015	G	117	ST117CC	Broiler chicken	Post Mortem	Infection	PRJNA592536	SAMN14530596	JACWVG000000000
9471	7452	Sweden	2015	D	1158		Broiler chicken	Post Mortem	Infection	PRJNA592536	SAMN14530597	SRR11473207
9474	7456	Sweden	2016	G	117	ST117CC	Broiler chicken	Post Mortem	Infection	PRJNA592536	SAMN14530598	SRR11473205
9478	7461	United States	2016	G	117	ST117CC	Broiler chicken	Chicken	Asymptomatic	PRJNA592536	SAMN14530599	JACWVF000000000
9479	7464	United States	2016	B2	95	ST95CC	Broiler chicken	Chicken	Asymptomatic	PRJNA592536	SAMN14530600	SRR11473203
9480	7468	Sweden	2016	B2	95	ST95CC	Broiler chicken	Post Mortem	Infection	PRJNA592536	SAMN14530601	SRR11473202
9482	7488	United States	2016	B2	428		Broiler chicken	Chicken	Asymptomatic	PRJNA592536	SAMN14530602	SRR11473201
9484	3807	United Kingdom	2013	D	38	ST38CC	Broiler chicken	Chicken	Asymptomatic	PRJNA592536	SAMN14530603	SRR11473200
9485	4437	United Kingdom	2013	B2	429		Broiler chicken	Chicken	Asymptomatic	PRJNA592536	SAMN14530604	SRR11473199
9486	4606	United Kingdom	2013	B2	429		Broiler chicken	Chicken	Asymptomatic	PRJNA592536	SAMN16174901	TBC
9487	4736	United Kingdom	2014	D	38	ST38CC	Broiler chicken	Chicken	Asymptomatic	PRJNA592536	SAMN14530605	JACXGT000000000
9488	4931	United Kingdom	2014	B2	429		Broiler chicken	Chicken	Asymptomatic	PRJNA592536	SAMN14530606	JACWVE000000000
9489	4935	United Kingdom	2014	B2	429		Broiler chicken	Chicken	Asymptomatic	PRJNA592536	SAMN14530607	SRR11473196
9490	4997	United Kingdom	2014	B2	429		Broiler chicken	Chicken	Asymptomatic	PRJNA592536	SAMN14530608	SRR11473194
9491	5153	United Kingdom	2014	B1	2040		Broiler chicken	Chicken	Asymptomatic	PRJNA592536	SAMN16174902	TBC
9492	5154	United Kingdom	2014	B1	2040		Broiler chicken	Chicken	Asymptomatic	PRJNA592536	SAMN14530609	JACWVD000000000
9493	5155	United Kingdom	2014	B1	2040		Broiler chicken	Chicken	Asymptomatic	PRJNA592536	SAMN14530610	SRR11473192
9495	5935	United Kingdom	2015	B2	429		Broiler chicken	Chicken	Asymptomatic	PRJNA592536	SAMN14530611	SRR11473191
9496	5980	United Kingdom	2015	B1	949		Broiler chicken	Chicken	Asymptomatic	PRJNA592536	SAMN14530612	SRR11473190
9497	5995	United Kingdom	2015	B1	2040		Broiler chicken	Chicken	Asymptomatic	PRJNA592536	SAMN14530613	SRR11473189
9499	6182	United Kingdom	2015	B1	2040		Broiler chicken	Chicken	Asymptomatic	PRJNA592536	SAMN14530615	SRR11473187
9500	6183	United Kingdom	2015	B1	2040		Broiler chicken	Chicken	Asymptomatic	PRJNA592536	SAMN14530616	SRR11473186
9501	6184	United Kingdom	2015	B1	2040		Broiler chicken	Chicken	Asymptomatic	PRJNA592536	SAMN14530617	JACWVC000000000
9502	6185	United Kingdom	2015	B2	429		Broiler chicken	Chicken	Asymptomatic	PRJNA592536	SAMN14530618	SRR11473183
9504	6255	United Kingdom	2015	B2	429		Broiler chicken	Chicken	Asymptomatic	PRJNA592536	SAMN16174903	JACXLH000000000
9505	6695	United Kingdom	2015	B1	2040		Broiler chicken	Chicken	Asymptomatic	PRJNA592536	SAMN14530619	SRR11473182
9506	6723	United Kingdom	2015	B2	429		Broiler chicken	Chicken	Asymptomatic	PRJNA592536	SAMN14530620	SRR11473181
9507	6746	United Kingdom	2015	B1	2040		Broiler chicken	Chicken	Asymptomatic	PRJNA592536	SAMN14530621	JACWVB000000000
9508	6766	United Kingdom	2015	B1	2040		Broiler chicken	Chicken	Asymptomatic	PRJNA592536	SAMN14530622	SRR11473179
9509	6770	Sweden	2015	B2	131	ST131CC	Broiler chicken	Peritonitis	Infection	PRJNA592536	SAMN14530623	SRR11473178
9510	6771	Sweden	2015	B2	131	ST131CC	Broiler chicken	Peritonitis	Infection	PRJNA592536	SAMN14530624	JACWVA000000000
9512	6773	Sweden	2015	D	69	ST69CC	Broiler chicken	Peritonitis	Infection	PRJNA592536	SAMN14530625	JACWUZ000000000
9514	6775	Sweden	2015	B2	95	ST95CC	Broiler chicken	Peritonitis	Infection	PRJNA592536	SAMN14530626	JACWUY000000000
9515	6776	Sweden	2015	B2	95	ST95CC	Broiler chicken	Peritonitis	Infection	PRJNA592536	SAMN14530627	SRR11473356
9516	6777	Sweden	2015	B2	95	ST95CC	Broiler chicken	Peritonitis	Infection	PRJNA592536	SAMN14530628	SRR11473354
9517	6778	Sweden	2015	B2	95	ST95CC	Broiler chicken	Peritonitis	Infection	PRJNA592536	SAMN14530629	SRR11473353
9518	6829	United Kingdom	2015	B2	429		Broiler chicken	Chicken	Asymptomatic	PRJNA592536	SAMN14530630	JACWUX000000000
9523	6848	France	2015	B2	95	ST95CC	Broiler chicken	Chicken	Asymptomatic	PRJNA592536	SAMN14530631	SRR11473351
9524	6879	Sweden	2015	F	648	ST648CC	Broiler chicken	Peritonitis	Infection	PRJNA592536	SAMN14530632	SRR11473350
9525	6880	Sweden	2015	B2	95	ST95CC	Broiler chicken	Peritonitis	Infection	PRJNA592536	SAMN14530633	SRR11473349
9526	6885	Sweden	2015	G	117	ST117CC	Broiler chicken	Peritonitis	Infection	PRJNA592536	SAMN14530634	SRR11473348
9527	6991	United Kingdom	2015	B1	2040		Broiler chicken	Post Mortem	Infection	PRJNA592536	SAMN14530635	JACWUW000000000
9528	7150	Sweden	2016	B2	429		Broiler chicken	Peritonitis	Infection	PRJNA592536	SAMN14530636	SRR11473346
9529	7151	Sweden	2016	G	117	ST117CC	Broiler chicken	Peritonitis	Infection	PRJNA592536	SAMN14530637	JACWUV000000000
9530	7152	Sweden	2016	G	117	ST117CC	Broiler chicken	Peritonitis	Infection	PRJNA592536	SAMN14530638	SRR11473343
9531	7153	Sweden	2016	B2	429		Broiler chicken	Peritonitis	Infection	PRJNA592536	SAMN14530639	JACWUU000000000
9532	E38	Denmark	2015	B1	1146		Broiler chicken	Liver	Infection	PRJNA352460	SAMN05981743	SRR4953925
9533	E41	Finland	2015	G	117	ST117CC	Broiler chicken	Bone Marrow	Infection	PRJNA352460	SAMN05981746	SRR4953909
9534	E43	Finland	2015	A	10	ST10CC	Broiler chicken	Bone Marrow	Infection	PRJNA352460	SAMN05981748	SRR4953919
9535	E51	Denmark	2015	B2	140	ST95CC	Broiler chicken	Liver	Infection	PRJNA352460	SAMN05981756	SRR4953923
9536	E89	Denmark	2015	B2	95	ST95CC	Broiler chicken	Liver	Infection	PRJNA352460	SAMN05981782	SRR4997074
9537	E99	Norway	2015	E	371	ST350CC	Broiler chicken	Pericarditis	Infection	PRJNA352460	SAMN05981792	SRR4997138
9538	E112	Denmark	2015	B2	95	ST95CC	Broiler chicken	Cloaca	Asymptomatic	PRJNA352460	SAMN05981803	SRR4997064
9539	E117	Denmark	2015	B2	95	ST95CC	Broiler chicken	Cloaca	Asymptomatic	PRJNA352460	SAMN05981807	SRR4997164
9550	012PP2015	Polamd	2015	G	117	ST117CC	Broiler chicken	Post Mortem	Infection	PRJNA319144	SAMN04880561	SRR3453111
9561	FSIS11704223	United States	2017	G	117	ST117CC	Turkey	Post Mortem	Infection	PRJNA292667	SAMN07746390	SRR6143708
9562	FSIS1703765	United States	2017	G	117	ST117CC	Turkey	Retail meat	Asymptomatic	PRJNA292667	SAMN07537157	SRR5958629
9571	MOD1-EC3497	United States	2014	G	117	ST117CC	Turkey	Faeces	Asymptomatic	PRJNA230969	SAMN05596157	SRR4294830
9575	NC_STEC109	United States	2014	G	117	ST117CC	Broiler chicken	Faeces	Asymptomatic	PRJNA293225	SAMN06645767	SRR5470044
9576	NC_STEC255	United States	2014	G	117	ST117CC	Broiler chicken	Faeces	Asymptomatic	PRJNA293225	SAMN07469539	SRR5947575
9577	NC_STEC29	United States	2014	G	117	ST117CC	Broiler chicken	Faeces	Asymptomatic	PRJNA293225	SAMN06645694	SRR5418766
9578	NC_STEC41	United States	2014	G	117	ST117CC	Broiler chicken	Faeces	Asymptomatic	PRJNA293225	SAMN06645754	SRR5418489
9579	NC_STEC53	United States	2014	G	117	ST117CC	Broiler chicken	Faeces	Asymptomatic	PRJNA293225	SAMN06645742	SRR5452215
9580	NC_STEC65	United States	2014	G	117	ST117CC	Broiler chicken	Faeces	Asymptomatic	PRJNA293225	SAMN06645730	SRR5452205
9581	NC_STEC81	United States	2014	G	117	ST117CC	Broiler chicken	Faeces	Asymptomatic	PRJNA293225	SAMN06645795	SRR6827103
a. Sequence types determined using the built-in MLST function of BIGSdb, linked with pubMLST databases. Lack of information denotes the possible truncation of a corresponding MLST locus at the end of a contig.
b. Clonal complexes defined by eBURST
