# Supplementary material for: Genome evolution and the emergence of pathogenicity in avian Escherichia coli
Source: Nat Commun. 2021 Feb 3;12:765. doi: 10.1038/s41467-021-20988-w (PMC7858641; doi:10.1038/s41467-021-20988-w)
Supplement: Supplementary file 5 — Supplementary Data 2 [file 41467_2021_20988_MOESM5_ESM.xlsx]

## Sheet: GWAS overlaping genes
Supplementary Data 2: List of 143 genes associated with infection in avian pathogenic E. coli
Gene Family	Gene ID	Gene name	Predicted product (Prokka)	Predicted plasmid gene	Minimum P value in clade A*	Minimum P value in clade B1*	Minimum P value in clade B2*	Minimum P value in clade 117*	Overall minimum P value*
g000648	APECO1_RS10920	yeeO	putative FMN/FAD exporter YeeO		0.00407929	0.000101226	2.78234e-06	1.18469e-05	2.78234e-06
g000356			hypothetical protein		0.0105506	0.00897733	2.78234e-06	0.026004	2.78234e-06
g001573	APECO1_RS11255	hisA	1-(5-phosphoribosyl)-5-[(5-phosphoribosylamino)methylideneamino] imidazole-4-carboxamide isomerase		2.77739e-05	2.89218e-06	4.72997e-05	0.000687122	2.89218e-06
g000575_2	APECO1_RS11275	ugd	UDP-glucose 6-dehydrogenase		0.000163172	2.89218e-06	0.00047578	0.000687122	2.89218e-06
g000722	APECO1_RS11280	gnd	6-phosphogluconate dehydrogenase%2C decarboxylating		5.20761e-05	2.89218e-06	0.00047578	1.18469e-05	2.89218e-06
g000021			hypothetical protein		0.00407929	2.89218e-06	4.72997e-05	0.026004	2.89218e-06
g000196	APECO1_RS11270	wzzB	Chain length determinant protein		0.00155534	5.78436e-06	0.00047578	0.000319867	5.78436e-06
g000104	APECO1_RS11340		hypothetical protein		5.20761e-05	5.78436e-06	0.00047578	0.000319867	5.78436e-06
g001048			hypothetical protein	yes	0.0236425	5.78436e-06	0.0119001	0.026004	5.78436e-06
g000142	APECO1_RS04545		hypothetical protein		0.0150847	0.00897733	8.34701e-06	0.026004	8.34701e-06
g000175	APECO1_RS04550;APECO1_RS11615		hypothetical protein		0.0105471	0.00897733	8.34701e-06	0.026004	8.34701e-06
g000005		tfaE	Prophage tail fiber assembly protein TfaE		0.0105506	0.00096888	8.34701e-06	0.026004	8.34701e-06
g000034		icsA	Outer membrane protein IcsA autotransporter		0.00155534	0.00897733	8.34701e-06	0.000355408	8.34701e-06
g000354			hypothetical protein	yes	0.00155534	0.00897733	8.34701e-06	0.026004	8.34701e-06
g000072		xerD	Tyrosine recombinase XerD		0.00055895	0.00897733	4.72997e-05	1.18469e-05	1.18469e-05
g002734	APECO1_RS10930	cbl	HTH-type transcriptional regulator cbl		0.0105506	0.00096888	0.0119001	2.36939e-05	2.36939e-05
g007719	APECO1_RS10935	gltS	HTH-type transcriptional regulator GltC		2.77739e-05	0.00313801	0.0119001	0.000687122	2.77739e-05
g001864	APECO1_RS11240	hisC	Histidinol-phosphate aminotransferase		2.77739e-05	0.00096888	0.00047578	0.00120839	2.77739e-05
g000199	APECO1_RS11485		hypothetical protein		2.77739e-05	0.00096888	0.00047578	0.000319867	2.77739e-05
g000017	APECO1_RS12810	rpnA	Recombination-promoting nuclease RpnA		0.00407929	0.00897733	4.72997e-05	0.00164672	4.72997e-05
g000336	APECO1_RS02725	ompT	Protease 7		0.0236425	0.000101226	4.72997e-05	0.00164672	4.72997e-05
g000035	APECO1_RS19150	gspO	Type II secretion system prepilin peptidase		0.0369046	0.00096888	4.72997e-05	0.00164672	4.72997e-05
g000173	APECO1_RS22195	higA-2	Antitoxin HigA-2		0.00055895	0.00897733	4.72997e-05	0.026004	4.72997e-05
g000365	APECO1_RS06015		hypothetical protein	yes	0.00407929	0.000101226	4.72997e-05	0.00680014	4.72997e-05
g000108		rusA	Crossover junction endodeoxyribonuclease RusA		0.0235349	0.00897733	4.72997e-05	0.02059	4.72997e-05
g000010			hypothetical protein	yes	0.0120886	0.00096888	4.72997e-05	0.00164672	4.72997e-05
g000043		klcA	Antirestriction protein KlcA	yes	0.0222261	0.00096888	4.72997e-05	0.00268925	4.72997e-05
g002023	APECO1_RS11700		hypothetical protein		0.00155534	0.00897733	4.72997e-05	0.00264187	4.72997e-05
g001869	APECO1_RS13365	evgS	Sensor protein EvgS	yes	0.0019164	0.00096888	4.72997e-05	0.0377206	4.72997e-05
g000078			hypothetical protein	yes	0.0105506	0.00897733	4.72997e-05	4.73878e-05	4.72997e-05
g000008			hypothetical protein		5.20761e-05	0.000101226	4.72997e-05	0.00164672	4.72997e-05
g008371	APECO1_RS25130	mdoB	Phosphoglycerol transferase I		0.00376684	0.024786	4.72997e-05	0.000687122	4.72997e-05
g000002	APECO1_RS07370		hypothetical protein		0.00055895	0.000101226	4.72997e-05	0.00496387	4.72997e-05
g000004	APECO1_RS06050		hypothetical protein	yes	0.0105506	0.00096888	4.72997e-05	0.026004	4.72997e-05
g000382		flmC	Protein FlmC	yes	0.00407929	0.000101226	4.72997e-05	0.026004	4.72997e-05
g000658		traI	Protein TraI	yes	0.0105506	0.00897733	4.72997e-05	0.00680014	4.72997e-05
g001522			hypothetical protein	yes	0.0105506	0.00897733	4.72997e-05	0.00680014	4.72997e-05
g002240			hypothetical protein	yes	0.0105506	0.00897733	4.72997e-05	0.00680014	4.72997e-05
g002833			hypothetical protein	yes	0.0105506	0.00897733	4.72997e-05	0.00680014	4.72997e-05
g000545			hypothetical protein	yes	0.0105506	0.00096888	4.72997e-05	0.00680014	4.72997e-05
g000011		cbeA	Cytoskeleton bundling-enhancing antitoxin CbeA	yes	0.00155534	0.00897733	0.00047578	4.73878e-05	4.73878e-05
g001064	APECO1_RS11360	wcaJ	UDP-glucose:undecaprenyl-phosphate glucose-1-phosphate transferase		0.000184002	0.000101226	0.00047578	4.73878e-05	4.73878e-05
g000517			hypothetical protein		0.0105506	0.000101226	0.00047578	0.0451842	0.000101226
g000018			hypothetical protein	yes	0.00407929	0.000101226	0.00047578	0.000355408	0.000101226
g003896	APECO1_RS11175	yeeA	Inner membrane protein YeeA		0.00682544	0.000101226	0.0119001	0.000687122	0.000101226
g001477	APECO1_RS11235	hisD	Histidinol dehydrogenase		0.00055895	0.000101226	0.00047578	0.000947755	0.000101226
g005374	APECO1_RS11245	hisB	Histidine biosynthesis bifunctional protein HisB		0.00376684	0.000101226	0.00047578	0.000142163	0.000101226
g007275	APECO1_RS11250	hisH	Imidazole glycerol phosphate synthase subunit HisH		0.00407929	0.000101226	0.00047578	0.00101884	0.000101226
g000715	APECO1_RS11350		hypothetical protein		0.0236425	0.000101226	0.00047578	0.00120839	0.000101226
g000526	APECO1_RS11400		putative glycosyltransferase		0.0246737	0.000101226	0.0116079	0.000687122	0.000101226
g000367	APECO1_RS11475	alkA	DNA-3-methyladenine glycosylase 2		0.00376684	0.000101226	0.0119001	0.000687122	0.000101226
g000030			hypothetical protein	yes	0.0105506	0.000101226	0.00047578	0.00680014	0.000101226
g000060	APECO1_RS17060		hypothetical protein		0.00155534	0.000101226	0.00047578	0.00680014	0.000101226
g000181			hypothetical protein	yes	0.0105506	0.000101226	0.00047578	0.00665798	0.000101226
g000092			hypothetical protein	yes	0.00407929	0.000101226	0.0119001	0.0113375	0.000101226
g000187		psiB	Protein PsiB	yes	0.000184002	0.000101226	0.00047578	0.00680014	0.000101226
g000303		finO	Fertility inhibition protein	yes	0.0105506	0.000101226	0.0119001	0.026004	0.000101226
g000053		aidA-I	hypothetical protein	yes	0.0236425	0.000101226	0.00047578	0.0117166	0.000101226
g000639		tnpR	Transposon Tn3 resolvase	yes	0.0236425	0.000101226	0.00047578	0.026004	0.000101226
g002342_2	APECO1_RS11455		hypothetical protein		0.00155534	0.00897733	0.000275451	0.00178889	0.000275451
g000718	APECO1_RS11345	pimB	GDP-mannose-dependent alpha-(1-6)-phosphatidylinositol monomannoside mannosyltransferase		0.0105506	0.00096888	0.00047578	0.000319867	0.000319867
g000022	APECO1_RS10880	eae	Invasin	yes	0.00055895	0.00096888	0.0119001	0.000319867	0.000319867
g004984	APECO1_RS11230	hisG	ATP phosphoribosyltransferase		0.00155534	0.00096888	0.00047578	0.000367255	0.000367255
g000012			hypothetical protein		0.0209207	0.000373091	0.0119001	0.00231015	0.000373091
g000090	APECO1_RS06730;APECO1_RS10710	hokC	Toxic protein HokC	yes	0.0389946	0.00897733	0.00047578	0.0185168	0.00047578
g000007		intS	Prophage integrase IntS		0.00155534	0.00897733	0.00047578	0.00374363	0.00047578
g000006	APECO1_RS22000	fimD	member of the Fimbrial Usher Porin (FUP) family		0.00224274	0.00096888	0.00047578	0.0224618	0.00047578
g000177	APECO1_RS20400	hokA	Protein HokA		0.0105506	0.00897733	0.00047578	0.00680014	0.00047578
g000015	APECO1_RS06805	rrrD	hypothetical protein	yes	0.00682544	0.00897733	0.00047578	0.00680014	0.00047578
g000378	APECO1_RS06090	fhuC	Iron(3+)-hydroxamate import ATP-binding protein FhuC	yes	0.0236425	0.00897733	0.00047578	0.026004	0.00047578
g000069	APECO1_RS25285		hypothetical protein		0.0305201	0.00096888	0.00047578	0.0244995	0.00047578
g000040	APECO1_RS25310		hypothetical protein		0.0105506	0.00897733	0.00047578	0.0317853	0.00047578
g002902	APECO1_RS09880	ptrB	Protease 2		0.0337141	0.00897733	0.00047578	0.000687122	0.00047578
g001335			hypothetical protein		0.0389946	0.00709741	0.00047578	0.0185168	0.00047578
g000113			hypothetical protein		0.0369046	0.00709741	0.00047578	0.0224618	0.00047578
g001537	APECO1_RS10950	cobT	Nicotinate-nucleotide--dimethylbenzimidazole phosphoribosyltransferase		0.0222261	0.00897733	0.00047578	0.000687122	0.00047578
g000109	APECO1_RS14655		hypothetical protein		0.0105506	0.00897733	0.00047578	0.0224618	0.00047578
g000025			hypothetical protein	yes	0.00407929	0.00096888	0.00047578	0.000533112	0.00047578
g001261	APECO1_RS11190	sbcB	Exodeoxyribonuclease I		0.00376684	0.00096888	0.00047578	0.0015401	0.00047578
g005594	APECO1_RS11215	yeeZ	Protein YeeZ		0.0105506	0.00897733	0.00047578	0.00120839	0.00047578
g002219	APECO1_RS11480	dnaK	Chaperone protein DnaK		0.0019164	0.00313801	0.00047578	0.000687122	0.00047578
g000222			hypothetical protein		0.0236425	0.00096888	0.00047578	0.00264187	0.00047578
g000296		yfaL	putative autotransporter YfaL		0.00407929	0.00709741	0.00047578	0.0412036	0.00047578
g000050	APECO1_RS15545		hypothetical protein		0.0105506	0.00897733	0.00047578	0.0377206	0.00047578
g000845			hypothetical protein		0.0105506	0.00897733	0.00047578	0.0446511	0.00047578
g000048	APECO1_RS14860	hin	DNA-invertase hin		0.0352972	0.00897733	0.00047578	0.0319867	0.00047578
g000019	APECO1_RS14870	tfaE	Prophage tail fiber assembly protein TfaE		0.0105506	0.00897733	0.00047578	0.026004	0.00047578
g000055			hypothetical protein		0.0105506	0.00897733	0.00047578	0.026004	0.00047578
g000155			hypothetical protein	yes	0.0236425	0.00096888	0.00047578	0.0224618	0.00047578
g000381		pinR	Serine recombinase PinR	yes	0.0389946	0.00897733	0.00047578	0.026004	0.00047578
g000058	APECO1_RS11440		hypothetical protein		0.0105506	0.00096888	0.00047578	0.00804407	0.00047578
g000049		ybiI	putative protein YbiI		0.00155534	0.00897733	0.00047578	0.0446511	0.00047578
g000436			hypothetical protein	yes	0.00155534	0.00096888	0.00047578	0.00680014	0.00047578
g000135		rop	Regulatory protein rop	yes	0.0236425	0.00897733	0.00047578	0.0483	0.00047578
g000153			hypothetical protein	yes	0.00055895	0.00096888	0.00047578	0.00178889	0.00047578
g001235			hypothetical protein	yes	0.0105506	0.00897733	0.00047578	0.00680014	0.00047578
g004744			hypothetical protein	yes	0.0105506	0.00897733	0.00047578	0.00680014	0.00047578
g002121			hypothetical protein	yes	0.0105506	0.00897733	0.00047578	0.00680014	0.00047578
g001040			hypothetical protein	yes	0.0105506	0.00897733	0.00047578	0.00680014	0.00047578
g000516			hypothetical protein	yes	0.0105506	0.00897733	0.00047578	0.00680014	0.00047578
g000028	APECO1_RS07470	recE	Exodeoxyribonuclease 8		0.00055895	0.00096888	0.0119001	0.026004	0.00055895
g005629	APECO1_RS10810	mtfA	Protein MtfA		0.0105506	0.00897733	0.0119001	0.000687122	0.000687122
g000164	APECO1_RS11045		hypothetical protein		0.0337141	0.00897733	0.0119001	0.000687122	0.000687122
g001703	APECO1_RS11180	sbmC	DNA gyrase inhibitor		0.0105506	0.00096888	0.0119001	0.000687122	0.000687122
g000272	APECO1_RS11490		hypothetical protein		0.0019164	0.00709741	0.0119001	0.000687122	0.000687122
g002403_2	APECO1_RS11910	yehW	Glycine betaine uptake system permease protein YehW	yes	0.0121337	0.00709741	0.0119001	0.000687122	0.000687122
g000052			hypothetical protein		0.00155534	0.00096888	0.0119001	0.026004	0.00096888
g007592	APECO1_RS11210	yhaJ	HTH-type transcriptional regulator YhaJ		0.0105506	0.00096888	0.0119001	0.00120839	0.00096888
g005042_2	APECO1_RS11750	yegT	Putative nucleoside transporter YegT		0.00407929	0.00096888	0.0119001	0.0244995	0.00096888
g000922	APECO1_RS11870		hypothetical protein		0.0236425	0.00096888	0.0119001	0.00496387	0.00096888
g000020			hypothetical protein		0.0209207	0.00096888	0.0119001	0.00665798	0.00096888
g000074	APECO1_RS23225	ssb	Single-stranded DNA-binding protein		0.0105506	0.00096888	0.0119001	0.00680014	0.00096888
g000150	APECO1_RS11845		hypothetical protein		0.00407929	0.00096888	0.0119001	0.00120839	0.00096888
g000491			hypothetical protein		0.0236425	0.00096888	0.0119001	0.026004	0.00096888
g000513			hypothetical protein	yes	0.0105506	0.00096888	0.00360869	0.00680014	0.00096888
g001554			hypothetical protein	yes	0.0105506	0.00096888	0.00360869	0.00680014	0.00096888
g000976		yafN	Antitoxin YafN	yes	0.00155534	0.00096888	0.0119001	0.0412036	0.00096888
g000693		repB	RepFIB replication protein A	yes	0.0389946	0.00121472	0.0119001	0.026004	0.00121472
g004060	APECO1_RS10955	cobS	Adenosylcobinamide-GDP ribazoletransferase		0.00155534	0.024786	0.0119001	0.00374363	0.00155534
g005394	APECO1_RS11745	fbaB	Fructose-bisphosphate aldolase class 1		0.0126059	0.0138651	0.0116079	0.00178889	0.00178889
g000661	APECO1_RS11780	thiM	Hydroxyethylthiazole kinase		0.00407929	0.00897733	0.0119001	0.00178889	0.00178889
g000067			hypothetical protein	yes	0.0019164	0.00897733	0.0119001	0.00804407	0.0019164
g000455	APECO1_RS11770	acm	Lysozyme M1		0.0105506	0.00897733	0.0119001	0.00264187	0.00264187
g000659	APECO1_RS11790	rcnA	Nickel/cobalt efflux system RcnA		0.0105506	0.00897733	0.0119001	0.00264187	0.00264187
g005146	APECO1_RS11835	metG	Methionine--tRNA ligase	yes	0.0105506	0.0138651	0.0116079	0.00264187	0.00264187
g000194	APECO1_RS11865		hypothetical protein		0.0105506	0.00897733	0.0116079	0.00264187	0.00264187
g002274		yggR	putative protein YggR	yes	0.0105506	0.00897733	0.00360869	0.00680014	0.00360869
g004521			hypothetical protein	yes	0.0105506	0.00897733	0.00360869	0.00680014	0.00360869
g001730			hypothetical protein		0.00376684	0.00897733	0.0119001	0.00533112	0.00376684
g000033	APECO1_RS30675		hypothetical protein		0.00376684	0.00897733	0.0119001	0.0358014	0.00376684
g000710			hypothetical protein	yes	0.00407929	0.00897733	0.0119001	0.026004	0.00407929
g000026	APECO1_RS23680	cbtA	Cytoskeleton-binding toxin CbtA	yes	0.0120886	0.00434116	0.0119001	0.0203175	0.00434116
g003533			hypothetical protein	yes	0.0105506	0.00897733	0.0063799	0.00680014	0.0063799
g002210			hypothetical protein	yes	0.0105506	0.00897733	0.0063799	0.00680014	0.0063799
g000106	APECO1_RS12970	papD	Chaperone protein PapD		0.0352972	0.0184492	0.0119001	0.00680014	0.00680014
g004411			hypothetical protein	yes	0.0105506	0.00897733	0.0116079	0.00680014	0.00680014
g002610			hypothetical protein	yes	0.0105506	0.00897733	0.0116079	0.00680014	0.00680014
g006077			hypothetical protein	yes	0.0105506	0.00897733	0.0116079	0.00680014	0.00680014
g000204	APECO1_RS16825	pagN	Outer membrane protein PagN	yes	0.00682544	0.00897733	0.0119001	0.0164909	0.00682544
g000061	APECO1_RS11060		hypothetical protein		0.0337141	0.00897733	0.0119001	0.0224618	0.00897733
g000143			hypothetical protein		0.0352972	0.00897733	0.0119001	0.026004	0.00897733
g000587	APECO1_RS14105		hypothetical protein		0.0132239	0.00897733	0.0119001	0.0412036	0.00897733
g000292		mobA	Mobilization protein A		0.0337141	0.00897733	0.0119001	0.0412036	0.00897733
* P-values were determined by treeWAS algorythm
