# Supplementary material for: Genome evolution and the emergence of pathogenicity in avian Escherichia coli
Source: Nat Commun. 2021 Feb 3;12:765. doi: 10.1038/s41467-021-20988-w (PMC7858641; doi:10.1038/s41467-021-20988-w)
Supplement: Supplementary file 6 — Supplementary Data 3 [file 41467_2021_20988_MOESM6_ESM.xlsx]

## Sheet: Sheet1
Supplementary Data 3: Overlaping genetic variants used in RF
Variant ID	Variant type	Gene family	Gene name	Core SNP position	Predicted product (Prokka)	Minimum P value *
g000356_000029-aa	accessory gene allele	g000356			hypothetical protein	8.34701e-06
453591_T_C-core	core SNP	g001864	hisC	93	Histidinol-phosphate aminotransferase	2.77739e-05
g001522_000002-a	accessory gene	g001522			hypothetical protein	4.72997e-05
1218222_A_A-core	core SNP	g003896	yeeA	360	Inner membrane protein YeeA	0.000101226
1218222_A_T-core	core SNP	g003896	yeeA	360	Inner membrane protein YeeA	0.000101226
1678272_T_C-core	core SNP	g005374	hisB	645	Histidine biosynthesis bifunctional protein HisB	0.000101226
1678272_T_G-core	core SNP	g005374	hisB	645	Histidine biosynthesis bifunctional protein HisB	0.000101226
1678272_T_T-core	core SNP	g005374	hisB	645	Histidine biosynthesis bifunctional protein HisB	0.000101226
70189_T_T-core	core SNP	g001573	hisA	136	1-(5-phosphoribosyl)-5-[(5-phosphoribosylamino)methylideneamino] imidazole-4-carboxamide isomerase	0.000101226
g000060_000005-d	duplication	g000060	cbtA		hypothetical protein	0.000101226
g000092_000057-aa	accessory gene allele	g000092			hypothetical protein	0.000101226
g000639_000006-a	accessory gene	g000639	tnpR		Transposon Tn3 resolvase	0.000101226
g000639_000007-aa	accessory gene allele	g000639	tnpR		Transposon Tn3 resolvase	0.000101226
g000187_000008-d	duplication	g000187	psiB		Protein PsiB	0.000184002
968322_G_A-core	core SNP	g001477	hisD	576	Histidinol dehydrogenase	0.000373091
968322_G_G-core	core SNP	g001477	hisD	576	Histidinol dehydrogenase	0.000373091
968322_G_T-core	core SNP	g001477	hisD	576	Histidinol dehydrogenase	0.000373091
1656810_G_A-core	core SNP	g000722	gnd	495	6-phosphogluconate dehydrogenase%2C decarboxylating	0.000473878
1656810_G_G-core	core SNP	g000722	gnd	495	6-phosphogluconate dehydrogenase%2C decarboxylating	0.000473878
1656810_G_T-core	core SNP	g000722	gnd	495	6-phosphogluconate dehydrogenase%2C decarboxylating	0.000473878
1956243_C_A-core	core SNP	g000575_2	ugd	570	UDP-glucose 6-dehydrogenase	0.00047578
1956243_C_C-core	core SNP	g000575_2	ugd	570	UDP-glucose 6-dehydrogenase	0.00047578
1956243_C_G-core	core SNP	g000575_2	ugd	570	UDP-glucose 6-dehydrogenase	0.00047578
1956243_C_T-core	core SNP	g000575_2	ugd	570	UDP-glucose 6-dehydrogenase	0.00047578
371910_A_A-core	core SNP	g000104		1200	hypothetical protein	0.00047578
371910_A_C-core	core SNP	g000104		1200	hypothetical protein	0.00047578
371910_A_T-core	core SNP	g000104		1200	hypothetical protein	0.00047578
g000058_000029-ff	fission/fusion	g000058	hns		hypothetical protein	0.00047578
g000153_000012-aa	accessory gene allele	g000153	slyX		hypothetical protein	0.00047578
g000153-a	accessory gene	g000153	slyX		hypothetical protein	0.00047578
2124525_C_C-core	core SNP	g001064	wcaJ	636	UDP-glucose:undecaprenyl-phosphate glucose-1-phosphate transferase	0.00096888
2124525_C_T-core	core SNP	g001064	wcaJ	636	UDP-glucose:undecaprenyl-phosphate glucose-1-phosphate transferase	0.00096888
2124981_C_C-core	core SNP	g001064	wcaJ	1092	UDP-glucose:undecaprenyl-phosphate glucose-1-phosphate transferase	0.00096888
2124981_C_T-core	core SNP	g001064	wcaJ	1092	UDP-glucose:undecaprenyl-phosphate glucose-1-phosphate transferase	0.00096888
371919_T_A-core	core SNP	g000104		1209	hypothetical protein	0.00096888
371919_T_G-core	core SNP	g000104		1209	hypothetical protein	0.00096888
371919_T_T-core	core SNP	g000104		1209	hypothetical protein	0.00096888
371991_G_C-core	core SNP	g000104		1281	hypothetical protein	0.00096888
371991_G_G-core	core SNP	g000104		1281	hypothetical protein	0.00096888
371991_G_T-core	core SNP	g000104		1281	hypothetical protein	0.00096888
968595_G_A-core	core SNP	g001477	hisD	849	Histidinol dehydrogenase	0.00096888
968595_G_C-core	core SNP	g001477	hisD	849	Histidinol dehydrogenase	0.00096888
968595_G_G-core	core SNP	g001477	hisD	849	Histidinol dehydrogenase	0.00096888
1657674_A_A-core	core SNP	g000722	gnd	1359	6-phosphogluconate dehydrogenase%2C decarboxylating	0.00178889
1956669_G_A-core	core SNP	g000575_2	ugd	996	UDP-glucose 6-dehydrogenase	0.00264187
1956669_G_C-core	core SNP	g000575_2	ugd	996	UDP-glucose 6-dehydrogenase	0.00264187
1956669_G_G-core	core SNP	g000575_2	ugd	996	UDP-glucose 6-dehydrogenase	0.00264187
1956669_G_T-core	core SNP	g000575_2	ugd	996	UDP-glucose 6-dehydrogenase	0.00264187
1656822_T_C-core	core SNP	g000722	gnd	507	6-phosphogluconate dehydrogenase%2C decarboxylating	0.00437152
1656822_T_G-core	core SNP	g000722	gnd	507	6-phosphogluconate dehydrogenase%2C decarboxylating	0.00437152
1656822_T_T-core	core SNP	g000722	gnd	507	6-phosphogluconate dehydrogenase%2C decarboxylating	0.00437152
372050_A_A-core	core SNP	g000104		1340	hypothetical protein	0.00680014
372050_A_G-core	core SNP	g000104		1340	hypothetical protein	0.00680014
g000074_000060-d	duplication	g000074	ssb		Single-stranded DNA-binding protein	0.00680014
1657206_T_C-core	core SNP	g000722	gnd	891	6-phosphogluconate dehydrogenase%2C decarboxylating	0.00709741
1657206_T_G-core	core SNP	g000722	gnd	891	6-phosphogluconate dehydrogenase%2C decarboxylating	0.00709741
1657206_T_T-core	core SNP	g000722	gnd	891	6-phosphogluconate dehydrogenase%2C decarboxylating	0.00709741
2124738_T_C-core	core SNP	g001064	wcaJ	849	UDP-glucose:undecaprenyl-phosphate glucose-1-phosphate transferase	0.00804407
2124738_T_T-core	core SNP	g001064	wcaJ	849	UDP-glucose:undecaprenyl-phosphate glucose-1-phosphate transferase	0.00804407
1656435_A_A-core	core SNP	g000722	gnd	120	6-phosphogluconate dehydrogenase%2C decarboxylating	0.00897733
1656435_A_G-core	core SNP	g000722	gnd	120	6-phosphogluconate dehydrogenase%2C decarboxylating	0.00897733
1656435_A_G-core	core SNP	g000722	gnd	120	6-phosphogluconate dehydrogenase%2C decarboxylating	0.00897733
1956192_G_A-core	core SNP	g000575_2	ugd	519	UDP-glucose 6-dehydrogenase	0.00897733
371326_C_A-core	core SNP	g000104		616	hypothetical protein	0.00897733
371326_C_C-core	core SNP	g000104		616	hypothetical protein	0.00897733
371685_T_C-core	core SNP	g000104		975	hypothetical protein	0.00897733
371685_T_T-core	core SNP	g000104		975	hypothetical protein	0.00897733
371955_C_C-core	core SNP	g000104		1245	hypothetical protein	0.00897733
371955_C_G-core	core SNP	g000104		1245	hypothetical protein	0.00897733
371955_C_T-core	core SNP	g000104		1245	hypothetical protein	0.00897733
423420_T_C-core	core SNP	g004984	hisG	807	ATP phosphoribosyltransferase	0.00897733
453564_A_A-core	core SNP	g001864	hisC	66	Histidinol-phosphate aminotransferase	0.00897733
453564_A_G-core	core SNP	g001864	hisC	66	Histidinol-phosphate aminotransferase	0.00897733
g000052_000027-aa	accessory gene allele	g000052			hypothetical protein	0.00897733
g000109-d	duplication	g000109			hypothetical protein	0.00897733
1656735_T_A-core	core SNP	g000722	gnd	420	6-phosphogluconate dehydrogenase%2C decarboxylating	0.0105506
1656735_T_C-core	core SNP	g000722	gnd	420	6-phosphogluconate dehydrogenase%2C decarboxylating	0.0105506
1656735_T_G-core	core SNP	g000722	gnd	420	6-phosphogluconate dehydrogenase%2C decarboxylating	0.0105506
1656735_T_T-core	core SNP	g000722	gnd	420	6-phosphogluconate dehydrogenase%2C decarboxylating	0.0105506
* P-values were determined by treeWAS algorythm
