# Supplementary material for: Genome evolution and the emergence of pathogenicity in avian Escherichia coli
Source: Nat Commun. 2021 Feb 3;12:765. doi: 10.1038/s41467-021-20988-w (PMC7858641; doi:10.1038/s41467-021-20988-w)
Supplement: Supplementary file 7 — Supplementary Data 4 [file 41467_2021_20988_MOESM7_ESM.xlsx]

## Sheet: sequence bin stats
Supplementary Data 4: Assembly metrics for isolates sequenced as part of this study. Number of gene families per isolate was estimated using PIRATE.
Identifier	Isolate name	Number of contigs	Total assembled length (bp)	Maximum contig size (bp)	Mean contig size (bp)	Standard deviation of mean contig size (bp)	N50 contig length (L50)	N90 contig length (L90)	N95 contig length (L95)	Number of gene families
1465	SS_220	187	5135223	314357	27462	48699	107140	25375	14472	4139
1466	SS_221	188	5135459	454063	27317	52098	94505	25383	13348	4135
1467	SS_222	197	5136471	288093	26074	39992	65127	22500	13348	4142
1468	SS_223	180	4867916	186117	27044	37791	77833	20579	11882	3972
1469	SS_224	198	5120079	203889	25859	40357	73625	25432	13376	4104
1471	SS_226	299	4738724	197783	15849	24083	43767	11578	5940	3873
1472	SS_227	334	4890899	140733	14644	23341	44725	11567	5469	4009
1474	SS_229	199	4686468	162852	23551	32314	61367	15091	8658	3815
1475	SS_230	175	5143885	314387	29394	53938	102100	30052	16132	4139
1476	SS_231	165	4802584	317428	29107	50022	97667	18717	11469	3915
1477	SS_232	248	4956324	295698	19986	39669	76828	17696	9019	3990
1478	SS_233	336	5263695	177087	15666	30140	71584	12314	5788	4153
1548	SS_303	180	5000296	292463	27780	39576	71119	19637	10798	4078
1549	SS_304	134	4868537	417720	36333	67518	140482	30217	15191	3925
1550	SS_305	218	5026989	277153	23060	41934	88772	21894	12262	4005
1551	SS_306	267	4936191	127659	18488	26510	49864	15291	8223	4005
1552	SS_307	244	5005000	203366	20513	33192	58336	16314	8998	3998
1554	SS_317	242	4894715	236110	20227	37495	80504	16286	8335	3885
1555	SS_320	254	4882670	236082	19224	33965	56637	14270	7316	3885
1556	SS_324	95	4952952	484073	52137	99521	210017	43179	27017	4045
1557	SS_328	301	5117376	181823	17002	32082	76862	15267	7037	4100
1558	SS_330	473	5202405	313789	10999	32441	84511	11462	3408	4145
1559	SS_331	376	5145886	256258	13686	31803	77116	15018	4588	4114
1560	SS_332	265	5792373	412589	21859	49594	99968	23536	12362	4488
1561	SS_333	364	5149152	256258	14147	33296	90854	15030	6006	4109
1562	SS_334	358	5146754	234728	14377	34132	95095	17840	5439	4115
1563	SS_335	439	5394855	309219	12289	38418	119092	12818	3788	4286
1564	SS_338	218	5619516	465584	25778	59053	95097	24533	11907	4481
1565	SS_339	501	5398033	307322	10775	35590	100741	13096	2916	4284
1566	SS_340	747	5475301	217695	7330	22327	59373	6579	1567	4311
1567	SS_343	458	5188272	313565	11329	33123	85588	12778	3424	4143
1568	SS_344	503	5127377	265899	10194	26435	75082	10957	3310	4093
1569	SS_345	490	5379805	307294	10980	34884	110535	11345	2831	4286
1570	SS_346	507	5381817	325959	10616	32007	92176	10682	3018	4278
1571	SS_347	271	5378892	248991	19849	34706	65826	19439	9727	4404
1572	SS_349	254	5379943	248991	21181	38662	68898	23711	13461	4401
1573	SS_350	319	5201219	301261	16305	32370	66589	14457	6322	4230
1574	SS_355	346	4919571	225934	14219	29598	59600	13454	5771	3995
1575	SS_356	251	5169607	521799	20597	58459	117577	23593	9192	4101
1576	SS_358	551	5578089	569824	10124	41997	134974	14443	2944	4366
1577	SS_360	459	5346417	319814	11648	28233	56415	13267	4130	4311
1578	SS_361	274	5387477	249013	19663	39400	78648	23658	12275	4405
1580	SS_364	321	5746729	264910	17903	43737	118349	24233	9387	4495
1581	SS_367	160	5366083	455272	33539	68405	115485	35843	18967	4288
1582	SS_369	458	5675462	284059	12392	35808	108978	15133	4904	4468
1583	SS_370	254	4940400	225954	19451	37031	75408	19743	8553	4007
1584	SS_373	262	5252894	337221	20050	42363	90006	20728	6858	4322
1585	SS_374	159	5525625	510367	34753	78670	166323	35883	19203	4431
1586	SS_375	268	5363355	248981	20013	37129	75407	17151	9991	4404
1587	SS_377	262	5249430	247618	20036	37577	79002	17791	7585	4321
1588	SS_378	268	5250225	323663	19591	37532	73576	17737	7524	4333
1589	SS_379	321	5251075	164783	16359	28340	54454	14877	5635	4319
1590	SS_380	639	5213766	73195	8160	12313	23929	6162	3252	4288
1591	SS_382	318	5463976	269580	17183	37256	76807	19118	7402	4349
1592	SS_383	291	5255443	233064	18060	34423	66598	17741	8272	4330
1593	SS_384	400	5372048	340339	13431	35690	89582	15653	5490	4324
1594	SS_385	325	5246144	247606	16142	32740	62271	13178	6235	4331
1595	SS_386	420	5373122	237644	12794	31806	76822	16357	4537	4323
1596	SS_388	378	5372142	262590	14213	35062	98850	15986	5059	4328
1597	SS_390	204	5056951	344433	24789	55479	122627	34698	14646	4040
1598	SS_391	228	5058902	344421	22189	46442	87210	22733	13923	4041
1599	SS_392	538	5217028	145372	9698	19445	39154	8332	3205	4227
1600	SS_393	564	5229386	137475	9272	18107	36487	8328	3110	4228
1602	SS_395	296	5374969	248738	18159	33959	67077	17114	9396	4397
1603	SS_396	277	5254322	247630	18969	39061	82447	16078	7597	4326
1604	SS_397	164	4891151	232112	29825	44785	88432	23601	13585	3869
1605	SS_399	186	4883734	190812	26257	39567	83724	19209	12858	3871
1606	SS_401	179	4893602	232108	27339	46280	97756	22500	13432	3873
1607	SS_402	206	4703999	210266	22835	38115	79227	16869	9776	3821
1608	SS_404	182	4991872	542691	27428	81808	219257	54490	22008	4052
1609	SS_406	201	5199848	355080	25870	53248	111757	23926	14048	4083
1610	SS_407	199	4894308	231888	24595	39594	78835	20977	12229	3880
1611	SS_408	190	5192628	267314	27330	54690	124769	26875	14624	4080
1612	SS_409	428	5406947	362664	12634	37159	111593	17452	4987	4276
1613	SS_410	360	5257202	516864	14604	45012	118590	23159	8328	4130
1614	SS_411	127	5106957	497601	40213	91004	185942	39476	21989	4102
1623	APEC_O1	1	5082025	5082025	5082025		5082025	5082025	5082025	4053
1624	APEC_O78	1	4798435	4798435	4798435		4798435	4798435	4798435	3836
2349	Ec_O08	160	5084721	202689	31780	35555	63708	20250	11902	4120
3667	6265	433	5076969	98197	11726	14756	26942	6377	3708	4038
3668	6344	710	5213799	119628	7344	11672	20621	3709	1751	4126
3669	7950	424	5016137	97572	11831	16976	31861	7166	2935	3982
3670	8805	568	5164909	80645	9094	12338	22688	4421	2436	4110
3673	8808	888	5217484	46641	5876	6929	10796	2770	1676	4146
3729	AV01	583	4991312	80950	8562	12109	21726	4714	2624	3930
3730	AV02	697	5256774	61774	7542	9032	15036	3904	2313	4103
3731	AV03	479	5255255	101357	10972	14417	24304	5698	3275	4158
3732	AV04	718	5441402	67608	7579	10447	17213	4334	2427	4212
3733	AV05	496	5105681	66649	10294	12343	22536	5532	3157	3999
3734	AV06	511	4739796	84735	9276	12317	20999	5087	2945	3792
3735	AV07	637	4571731	73267	7177	9298	14776	4101	2394	3690
3736	AV08	642	4682598	66528	7294	8644	14043	3624	2246	3757
3737	AV09	562	4673636	72639	8317	9676	16413	4204	2474	3757
3738	AV10	626	5221709	64728	8342	9013	15124	4145	2725	4246
3739	AV097	161	4972671	367264	30887	58596	107186	26137	11627	3998
3740	AV098	175	5116330	267314	29237	49949	113539	24944	9054	4069
3741	AV099	295	5159190	210892	17489	31019	58404	12175	5076	4082
3742	AV100	265	5204596	191627	19640	36434	79202	13376	6493	4119
3743	AV101	315	5060951	150754	16067	22479	37699	9320	5223	4041
3744	AV102	255	5144582	197020	20175	35759	64994	14023	5967	4081
3745	AV103	160	5004475	262256	31278	53443	120497	26000	11317	4066
3746	AV104	190	5090529	387687	26793	52414	101526	18197	9677	4046
3747	AV105	226	5251882	227841	23239	42394	94618	15778	6710	4193
3748	AV106	187	5292691	354923	28304	59516	121630	23695	9195	4222
3749	AV11	476	5251257	77796	11033	12303	19448	6004	3631	4290
3750	AV107	302	5154392	217123	17068	29983	60832	13349	6293	4034
3751	AV12	577	5316437	106862	9214	12266	20140	4690	2782	4157
3752	AV13	1050	5459891	63743	5200	7220	12424	2971	1645	4265
3753	AV14	565	4687366	67014	8297	9484	16592	4565	2610	3771
3754	AV15	648	5052720	77680	7798	10253	17436	4219	2248	3945
3755	AV16	658	5060886	70214	7692	9647	16852	3874	2307	3936
3757	AV18	408	5058067	85712	12398	14719	26389	6613	4125	4070
3758	AV19	768	5096573	50303	6637	7849	13466	3382	2165	4006
3759	AV20	663	4997513	65622	7538	8519	14141	3649	2266	3947
3760	AV21	492	4971582	65590	10105	11036	19548	4943	3118	3906
3761	AV22	556	4738166	66901	8522	9516	15659	4831	2660	3817
3762	AV23	1292	5340326	66409	4134	6839	11445	2363	1123	4226
3763	AV24	489	4652326	71102	9514	11432	19458	5321	3024	3724
3764	AV25	738	4657120	50996	6311	7518	13209	3388	1914	3758
3765	AV26	538	4761039	86236	8850	11264	18642	4835	2875	3828
3766	AV27	472	4890995	112001	10363	14781	23929	5876	3061	3923
3767	AV28	473	5119825	85032	10825	14520	26226	6342	3572	4096
3769	AV30	568	5093983	75879	8969	11082	18348	5012	2866	4078
3770	AV31	1010	5136027	36934	5086	5864	10051	2753	1662	4015
3771	AV32	534	5463896	118840	10233	14876	25901	6669	3718	4201
3772	AV33	536	4701327	80992	8772	11545	16745	4826	3163	3741
3773	AV34	740	4538009	84408	6133	7964	12384	3422	2022	3701
3774	AV35	1176	5451903	67221	4636	8381	15013	2550	1184	4300
3776	AV37	656	5192095	89939	7915	10763	17578	4242	2477	4261
3777	AV38	585	5101690	80447	8721	11607	19419	4627	2693	4046
3778	AV39	607	5593954	139397	9216	14447	25994	5598	3028	4345
3779	AV40	702	5362693	96445	7640	10429	16792	4170	2371	4165
3780	AV41	394	4984007	85598	12650	15334	28310	6863	4052	4042
3781	AV42	453	4924632	80291	10872	14533	25199	6138	3476	3995
3782	AV43	1077	4763449	44846	4423	5794	10050	2442	1471	3878
3783	AV44	542	5455665	88742	10066	12949	21901	5653	3450	4183
3784	AV45	593	4987217	55143	8411	9977	16519	4705	2712	3981
3785	AV46	470	4940224	86257	10512	12704	21637	5487	3357	4007
3786	AV47	650	5041291	71196	7756	10733	20763	4469	2489	3962
3788	AV49	555	4823111	75105	8691	10887	17326	4800	2709	3841
3789	AV50	501	5133872	70942	10248	11626	19390	5802	3287	4154
3790	AV51	515	5099866	78024	9903	11928	20051	5348	3072	3985
3791	AV52	590	4744024	65650	8041	9129	15852	4229	2444	3839
3792	AV53	514	5335466	80955	10381	13033	21875	5585	3306	4311
3793	AV54	534	5315430	74797	9954	12619	22331	4964	3085	4150
3794	AV55	730	5128867	70142	7026	9434	16468	3857	2412	4028
3795	AV56	359	4909927	103886	13677	17879	33205	9305	4717	3968
3796	AV57	522	4757444	61213	9114	10538	18380	4853	3001	3863
3797	AV58	758	5178073	46570	6832	8040	13105	3510	2080	4049
3798	AV59	527	5017888	67256	9522	11396	20829	5178	3064	3957
3799	AV60	669	5510301	93919	8237	12372	22206	4740	2680	4391
3800	AV61	854	4944926	58298	5791	7773	13216	2974	1608	4040
3801	AV62	522	4831028	74756	9255	12899	21140	5456	3096	3866
3802	AV63	557	5192194	86764	9322	12113	20016	5093	2825	4111
3803	AV64	578	5224954	79549	9040	11919	19674	5299	2834	4083
3804	AV65	493	4955182	73554	10052	12218	19258	5588	3315	4004
3805	AV66	524	4898544	73935	9349	11825	20730	5017	2913	3931
3806	AV67	1126	5003098	34696	4444	5307	8931	2355	1440	4094
3809	AV70	845	4410413	37483	5220	6304	10895	3008	1717	3561
3810	AV71	515	4850671	86272	9419	13065	23849	6034	3414	3935
3811	AV72	886	5026527	47943	5674	6912	12042	3047	1836	4107
3812	AV73	1134	5192065	60273	4579	7261	12772	2789	1423	4075
3813	AV74	581	4600502	69763	7919	9629	15811	4384	2619	3666
3814	AV75	419	4730566	80600	11291	14560	26250	6925	3695	3818
3815	AV76	709	4915187	71254	6933	9070	16294	4025	2198	3965
3816	AV77	510	4908997	83565	9626	11152	17882	5423	3291	3942
3817	AV78	500	4539316	73678	9079	10642	17046	5009	2841	3674
3818	AV79	623	4616979	66668	7411	9119	15439	4190	2443	3730
3819	AV80	364	4761818	159260	13082	20133	33636	8612	5165	3835
3820	AV81	560	5009257	59434	8946	10233	16340	4800	2789	3920
3821	AV82	781	5174339	64937	6626	7372	12013	3465	2235	4045
3824	AV85	618	5141489	50913	8320	9035	15468	4193	2543	4142
3826	AV87	520	5022603	66941	9659	11992	21518	5763	3426	4026
3827	AV88	1373	4908975	56807	3576	7057	14241	3813	1866	4010
3828	AV89	640	5354587	87921	8367	12203	21348	4489	2695	4119
3829	AV90	678	5220364	98679	7700	10511	18264	4237	2209	4077
3831	AV92	653	4767433	80237	7301	9488	16582	4267	2505	3871
3832	AV93	275	5086505	111983	18497	21933	41577	10325	6686	4088
3833	AV94	661	4995714	62916	7558	9578	16475	4543	2662	3956
3834	AV95	588	4427066	45658	7530	8556	15066	3810	2487	3583
3835	AV96	570	4711244	82839	8266	10804	18457	4659	2819	3817
4056	AV_b2_17	233	5410676	707819	23222	70568	194851	28312	13428	4321
4057	AV_b2_29	436	5142011	212179	11794	26580	55651	8800	3849	4030
4058	AV_b2_48	217	4867576	165123	22432	36809	91277	18825	8364	3942
4059	AV_b2_68	964	5421723	218066	5625	19725	67289	8439	3529	4291
4060	AV_b2_69	287	5432848	194190	18930	34404	68736	17382	6981	4264
4061	AV_b2_83	521	5075982	241212	9743	30649	86785	16072	6967	4040
4063	AV_b2_97	170	5463883	763507	32141	89021	193190	35010	14403	4296
4064	AV_b2_98	289	5245733	209563	18152	32941	73973	15073	7428	4258
4065	AV_b2_99	213	5255152	213478	24673	40986	86144	18754	8838	4275
4475	9363-EC-USA-CBL	334	4855345	117887	14537	19007	30887	8205	4961	3956
4477	9365-EC-USA-CBL	246	4863376	215972	19770	28949	44847	10509	7032	3958
4478	9366-EC-USA-CBL	666	4830260	60925	7253	7904	12658	3539	2237	4034
4479	9367-EC-USA-CBL	255	4857885	174600	19051	25211	43497	10289	5951	3958
4480	9368-EC-USA-CBL	457	5355863	130852	11720	19733	38179	6023	2642	4334
4481	9369-EC-USA-CBL	387	5362900	173245	13858	24579	47729	8236	3121	4344
4483	9371-EC-USA-CBL	1005	5297405	43546	5272	6135	9831	2344	1418	4311
4484	9372-EC-USA-CBL	535	5365127	131193	10029	16113	31012	4713	2414	4334
4486	9374-EC-USA-CBL	456	5372186	192610	11782	19654	33364	6005	2847	4341
4487	9375-EC-USA-CBL	1000	5275552	51658	5276	5983	10122	2398	1478	4289
4488	9376-EC-USA-CBL	627	5327256	77487	8497	11030	19130	3992	2165	4287
4489	9377-EC-UK-PM	216	5243678	441743	24277	55310	114011	19442	7017	4179
4572	8624	726	5511001	125811	7591	15353	33576	5137	1717	4339
4573	8625	657	5351336	204902	8146	20993	50654	10049	1433	4221
4574	8626	403	5120099	147258	12705	20080	36798	8446	4803	4119
4575	8627	273	5072108	141118	18580	23482	38837	10637	5638	4079
4577	8628	486	5224840	187384	10751	22625	47473	8933	4055	4189
4578	8629	710	5558281	135876	7829	16178	30425	5574	2042	4410
4579	8630	457	5206986	105434	11394	15800	30231	6983	4049	4120
6556	AV108	138	5098301	446836	36945	62866	114551	27474	12392	4140
6557	AV109	199	5124057	212549	25750	42345	74662	17018	8299	4085
6558	AV110	320	5482257	290640	17133	35573	70629	9918	4935	4272
6559	AV111	245	5165240	333335	21083	39115	81049	13520	5422	4079
6560	AV112	186	4993840	299135	26849	46673	87162	15426	8513	4137
6561	AV113	123	5010222	397233	40734	75795	179309	38585	19361	4045
6562	AV114	174	5262536	348868	30245	62633	153480	19051	9968	4234
6563	AV115	136	5306684	401723	39020	67400	133202	37898	18111	4255
6564	AV116	174	4846390	180745	27853	39312	69734	16801	9219	3933
6565	AV117	639	5052868	89276	7908	10073	16795	3709	2163	3998
6566	AV118	264	5052180	274347	19138	34635	65501	11154	5545	3985
6567	AV119	306	4891958	120973	15987	22349	39750	10086	5935	3923
6568	AV120	232	5211813	208245	22465	36063	67463	15189	7526	4232
6569	AV121	341	5121923	198191	15021	25931	48028	9484	4468	4081
6570	AV122	485	5082854	103915	10481	15928	28603	5518	2766	4004
6571	AV123	517	4946463	91768	9568	14242	26595	4785	2419	3972
6573	AV125	906	4971001	42501	5487	6167	10673	2474	1527	4016
6575	AV127	229	5069053	490403	22136	47752	84759	16107	9150	4142
6576	AV128	196	4967828	248080	25347	44033	78202	15244	9250	4006
6578	AV130	214	5166000	280121	24141	48100	111928	19001	9010	4071
6579	AV131	336	5066954	174042	15081	27683	54831	9208	3811	4156
6580	AV132	325	5220509	155507	16064	26240	47269	8862	4814	4071
6581	AV133	277	5540331	264545	20002	37833	76300	16139	7966	4386
6582	AV134	318	5306297	289665	16687	34653	69891	11466	4926	4187
6583	AV135	722	5697455	595784	7892	42365	214246	7305	844	4478
6584	AV136	1111	5706128	186968	5137	13770	30996	1882	701	4435
6989	2896	247	5068226	223006	20520	33872	50692	9887	5587	4075
6990	2922	285	4971871	229320	17446	24434	35789	8091	4976	4036
6991	3234	115	5158628	538251	44858	89339	185639	29307	12491	4121
6992	3273	242	5022662	116677	20755	22842	39161	12304	6968	4081
6993	3282	267	4944276	232091	18518	31082	50896	12451	7211	4002
6994	3287	692	5286904	118644	7641	9539	14305	3724	2133	4266
6995	3302	293	5244207	122381	17899	22421	36318	9321	5472	4200
6996	3311	181	5082393	256417	28080	50125	117855	24985	12423	4109
6997	3315	408	5071334	93200	12430	16309	26508	7205	3566	4112
6998	3328	218	5005276	157427	22960	29286	57090	11162	6745	4057
6999	3329	118	5019529	386434	42539	62155	99086	29973	14317	4075
7000	3354	181	5204915	363856	28757	40000	58080	23170	8934	4029
7001	3359	418	5226536	123585	12504	17687	29886	6210	3397	4169
7002	3360	174	5213872	209225	29965	46615	94396	17106	7577	4171
7003	3366	174	4901989	217762	28173	34481	63581	18116	9371	4016
7005	3380	414	5392044	97865	13025	15648	26387	6520	4112	4300
7006	4686	493	5031973	80681	10207	12974	22230	5126	2903	3967
7007	4688	202	5150800	186595	25500	35844	68577	13630	7320	4185
7008	4689	178	5346938	220612	30039	42389	73828	18689	9504	4216
7009	4696	214	5048293	152614	23591	28816	48921	14500	8282	4103
7010	4724	256	5290759	163281	20668	30134	54469	11302	5072	4199
7011	4737	416	5237649	142695	12591	18782	32929	6133	3190	4139
7012	4741	414	5168582	115668	12485	17624	28791	6499	3149	4071
7013	4777	413	5176224	121805	12534	16369	28231	6110	3856	4094
7014	4817	305	5121969	173532	16794	21033	40615	8945	4915	4058
7015	4826	274	4983900	205845	18190	26636	41929	10595	4924	4023
7016	4833	158	5195367	229807	32883	41015	75124	21744	9573	4242
7017	4863	243	5051674	286761	20789	33397	53992	13484	5297	4006
7018	4865	455	5040353	89727	11078	14209	23497	5935	3151	4061
7019	4999	281	5208055	149790	18535	26101	46837	10486	5698	4258
7020	5030	260	5224803	268303	20096	32808	49470	10298	5589	4291
7021	5060	402	5195640	83537	12925	15135	28500	6616	3653	4255
7022	5082	189	5199774	413441	27513	51827	87975	15665	7985	4231
7030	3371-1	211	5160510	279834	24458	37270	65992	14162	7834	4124
7031	3371-2	144	5084277	298569	35308	58820	123739	29955	11134	4088
7032	3373-1	281	5137916	130285	18285	24660	42941	10497	4965	4128
7033	3382-1	200	5166706	151832	25834	36423	67481	17459	8631	4163
7034	3382-2	480	5333081	123782	11111	15077	27099	6095	3265	4350
7035	3385-1	656	5081086	73531	7746	8965	14644	3774	2362	4085
7036	3385-2	186	5102103	236665	27431	36637	62449	16437	8500	4091
7087	3269	247	5068226	223006	20520	33872	50692	9887	5587	4075
7088	3270	285	4971871	229320	17446	24434	35789	8091	4976	4036
7089	3279	115	5158628	538251	44858	89339	185639	29307	12491	4121
7090	3370-1	218	5005276	157427	22960	29286	57090	11162	6745	4057
7091	3370-2	118	5019529	386434	42539	62155	99086	29973	14317	4075
7092	3391	181	5204915	363856	28757	40000	58080	23170	8934	4029
7093	3394-1	242	5022662	116677	20755	22842	39161	12304	6968	4081
7094	3394-2	267	4944276	232091	18518	31082	50896	12451	7211	4002
7095	3398	692	5286904	118644	7641	9539	14305	3724	2133	4266
7096	3399	408	5071334	93200	12430	16309	26508	7205	3566	4112
7097	3400	293	5244207	122381	17899	22421	36318	9321	5472	4200
7098	3401	181	5082393	256417	28080	50125	117855	24985	12423	4109
7099	3403	174	4901989	217762	28173	34481	63581	18116	9371	4016
7100	3405	174	5213872	209225	29965	46615	94396	17106	7577	4171
7101	3409	418	5226536	123585	12504	17687	29886	6210	3397	4169
7102	3414-1	211	5160510	279834	24458	37270	65992	14162	7834	4124
7103	3414-2	144	5084277	298569	35308	58820	123739	29955	11134	4088
7104	3414-3	281	5137916	130285	18285	24660	42941	10497	4965	4128
7106	3415-12	186	5102103	236665	27431	36637	62449	16437	8500	4091
7107	3415-2	414	5392044	97865	13025	15648	26387	6520	4112	4300
7108	3415-3	200	5166706	151832	25834	36423	67481	17459	8631	4163
7109	3415-4	480	5333081	123782	11111	15077	27099	6095	3265	4350
7110	3415-6	656	5081086	73531	7746	8965	14644	3774	2362	4085
7120	5366	158	5195367	229807	32883	41015	75124	21744	9573	4242
7121	5473	281	5208055	149790	18535	26101	46837	10486	5698	4258
7122	5474	260	5224803	268303	20096	32808	49470	10298	5589	4291
7123	5476	402	5195640	83537	12925	15135	28500	6616	3653	4255
7124	6051	189	5199774	413441	27513	51827	87975	15665	7985	4231
7125	6067	243	5051674	286761	20789	33397	53992	13484	5297	4006
7126	6069	455	5040353	89727	11078	14209	23497	5935	3151	4061
7127	6109	493	5031973	80681	10207	12974	22230	5126	2903	3967
7128	6110	202	5150800	186595	25500	35844	68577	13630	7320	4185
7129	6111	178	5346938	220612	30039	42389	73828	18689	9504	4216
7130	6112	214	5048293	152614	23591	28816	48921	14500	8282	4103
7131	6113	256	5290759	163281	20668	30134	54469	11302	5072	4199
7132	6114	416	5237649	142695	12591	18782	32929	6133	3190	4139
7133	6115	414	5168582	115668	12485	17624	28791	6499	3149	4071
7134	6116	413	5176224	121805	12534	16369	28231	6110	3856	4094
7135	6117	305	5121969	173532	16794	21033	40615	8945	4915	4058
7136	6118	274	4983900	205845	18190	26636	41929	10595	4924	4023
7137	6375	244	5180957	375897	21234	50236	106335	17360	8332	4145
7138	6376	317	5405478	220001	17052	32654	64410	10354	4401	4237
7139	6377	162	5086679	396355	31400	69197	141206	24247	10751	4093
7140	6378	189	4964970	208543	26270	43059	90401	19365	8649	3949
7141	6379	271	5204523	198075	19205	36221	84862	14708	6809	4211
7142	6380	248	5337292	302639	21522	44674	86173	13229	6427	4198
7143	6381	247	5291735	188184	21425	33561	67462	13830	7356	4243
7144	6382	274	5489191	310259	20034	48986	124767	15327	6689	4336
7145	6383	229	5170480	229917	22579	35465	59818	15771	8172	4190
7146	6384	313	5125913	293300	16377	29736	53554	11666	4209	4023
7147	6385	354	5206805	166737	14709	23055	41969	8917	4031	4086
7148	6386	618	5160470	76531	8351	11349	20844	4136	2457	4165
7149	6387	366	5100698	191565	13937	22325	39286	8896	4234	4008
7150	6388	344	5112839	156358	14863	22854	46197	8872	4523	4015
7151	6389	1275	4820489	25892	3781	3803	6338	1814	1128	3887
7152	6390	306	5227298	172211	17083	26922	48878	10508	4520	4083
7153	6391	353	5111325	103737	14480	21125	43582	8552	4341	4025
7154	6392	288	5092559	236452	17683	30257	48770	9968	5584	4039
7155	6393	244	5107158	225633	20931	38336	62196	14364	7015	4040
7156	6414	177	4911005	257064	27746	44579	82656	16704	10039	3957
7157	6415	344	5271732	204317	15325	30686	67315	10624	4263	4083
7158	6416	331	5240338	226218	15832	30359	51416	9605	4340	4115
7160	6418	305	5182452	148832	16992	27899	58102	10975	5526	4089
7161	6419	387	5239918	144385	13540	23109	45073	8453	3689	4064
7162	6420	372	5256811	162033	14132	25541	52622	8825	3649	4075
7163	6421	186	4907576	291968	26385	41658	77316	19259	8933	3964
7164	6422	237	5129189	238502	21643	39092	86020	16437	6864	4042
7165	6423	535	5161333	115641	9648	15373	26833	4828	2486	4022
7166	6424	475	4953417	83071	10429	14327	25978	5874	2948	3983
7167	6425	562	5244109	94920	9332	14547	28260	4911	2640	4082
7168	6426	382	5155048	94216	13495	18412	35094	8112	4211	4135
7169	6427	286	5127337	160291	17928	24646	41805	10398	6402	4061
7170	6428	436	5280645	113992	12112	17847	33228	6255	3507	4179
7171	6429	275	5151972	208167	18735	32229	66563	13928	5689	4054
7172	6430	326	5171536	128942	15864	23925	46789	10518	5565	4050
7173	6431	382	5284457	172746	13834	26250	55897	10154	3676	4135
7174	6432	217	5151428	340182	23740	50646	107497	17008	8874	4064
7175	6449	347	5363713	163409	15458	25382	50238	9692	5135	4251
8649	897	424	5186948	272809	12234	31888	72772	11160	4917	4107
8653	53C	442	5362606	204538	12133	27606	67739	10636	5020	4255
8654	53C.1	11	5564530	2271229	505867	737270	1367711	636982	134828	#N/A
8656	blood-10-0682	175	5296543	243818	30266	42756	77255	16085	6868	4111
8661	EC5	248	5268404	496629	21244	50630	97353	17661	8308	4228
8669	14M009386	189	5326848	323646	28185	57822	123070	17656	8808	4142
8670	14M009387	197	5324746	358671	27030	57641	123071	21990	8655	4148
8678	A-CH-SAP641	165	5143417	465453	31173	66325	145037	22286	11014	4045
8679	A-CH-SAP721	247	5439020	323519	22021	43748	88026	14497	6689	4345
8680	A-T-SAP708	133	5130995	348891	38579	75103	154113	32293	16733	4068
8681	AZ_TG77034	135	5139114	610654	38068	83624	192191	28641	17110	4061
8682	AZ_TG77110	278	5297380	396708	19056	57860	192760	26573	9746	4103
8683	AZ_TG77134	100	5465636	610703	54657	103155	241127	55998	26705	4355
8684	AZ-TG56219	119	5179862	372656	43529	80258	185818	56913	17293	4085
8685	AZ-TG60957	192	5318513	624381	27701	74217	220780	21097	7927	4205
8686	AZ-TG71179	160	5432369	330691	33953	61345	130044	20909	14073	4295
8687	AZ-TG71187	260	5316797	329565	20450	51176	115343	25566	11678	4159
8688	AZ-TG71271	130	5273703	478538	40567	78362	180953	31847	16016	4158
8689	AZ-TG71391	177	5310317	367995	30002	64836	147192	30525	11045	4182
8690	AZ-TG73123	117	5473343	599716	46781	97914	246376	35976	22821	4431
8691	AZ-TG73155	173	5180145	465453	29944	73935	217259	28966	14830	4046
8692	AZ-TG73191	178	5174843	303773	29073	61708	147222	29715	14996	4103
8693	AZ-TG73287	135	5267904	648079	39022	85328	162176	24175	12180	4129
8694	AZ-TG73295	142	5269379	332982	37109	75068	158555	24171	12110	4128
8695	AZ-TG73359	196	5312352	331805	27104	62288	171614	21198	10435	4191
8696	AZ-TG73367	176	5249737	323490	29829	61467	152855	22473	12863	4104
8697	AZ-TG73451	155	5343991	610527	34478	72796	152962	27776	12186	4229
8698	AZ-TG73499	112	5118049	610706	45697	103878	242712	31500	18200	4061
8699	AZ-TG73523	164	5248338	331546	32003	67494	153928	30425	14996	4141
8700	AZ-TG73559	176	5142893	341335	29221	56361	111998	23885	13671	4069
8701	AZ-TG73603	228	5455853	391491	23930	57979	145967	24309	8165	4310
8702	AZ-TG73619	157	5388043	465453	34319	72207	162870	25102	14135	4271
8703	AZ-TG73639	256	5405594	311335	21116	47373	101973	15423	9060	4222
8705	DRS016135	133	5243918	618403	39428	70868	120954	23136	14843	4190
8707	E102	178	5188483	451394	29149	67028	152855	30987	14007	4083
8708	E105	496	5187031	465945	10458	40772	137319	23222	6903	4042
8709	E107	177	5252277	408057	29674	63711	153927	23083	14065	4135
8710	E109	144	5141931	469461	35708	78150	172556	34367	18915	4050
8711	E110	147	5135592	362331	34936	68395	148422	30466	15085	4051
8712	E90	145	5142737	610678	35468	77684	153927	24019	15346	4057
8713	E91	171	5262975	316143	30778	55729	117879	22226	9422	4140
8714	E94	155	5185191	465453	33453	79738	238019	38505	18821	4096
8715	E98	154	5152948	465453	33461	72278	174574	31688	14830	4059
8724	MOD1-EC5115	243	5247204	344381	21594	50324	130553	21391	9334	4199
8725	MOD1-EC5763	154	4896935	369746	31799	55324	76974	19960	10651	3926
8726	MOD1-EC5764	127	4971355	323446	39145	69003	145279	30734	15748	3969
8728	MOD1-EC5996	218	5220845	590515	23949	61061	132627	22824	7647	4126
8730	MOD1-EC6094	163	4929552	244450	30243	48621	97889	20778	10886	3910
8731	MOD1-EC6341	233	4923886	133301	21133	27023	50889	14242	7008	3906
8732	MOD1-EC6541	343	5290815	147293	15426	21705	40584	9312	5121	4177
8733	MOD1-EC6548	315	5234958	119657	16619	22196	35811	8732	4927	4135
8737	SAMEA10420594416049438	233	5338318	465438	22912	60940	145565	19700	10012	#N/A
8743	VREC0540	111	5236849	509358	47179	94839	238050	42598	23488	4145
8744	VREC0579	176	5242339	375832	29787	64412	192730	25901	11766	4139
8745	VREC0633	140	5283919	439665	37743	78618	199883	29323	15935	4280
8747	VRES0501	158	5254661	627770	33258	82520	169589	23989	12402	4171
8748	VRES0502	138	5030488	628421	36453	87556	175261	30283	12427	3997
8749	VRES0523	134	5093086	611201	38009	88447	222562	39039	15471	4027
8750	VRES0524	127	5083912	611201	40031	89234	214792	41420	19115	4018
8751	VRES0527	122	5121006	611201	41976	93107	237807	43261	19115	4034
8752	VRES0528	127	5113587	611201	40265	91500	237807	43261	19115	4031
8753	VRES0529	122	5124038	611201	42001	92720	237807	41489	19115	4035
8754	VRES0531	125	5133841	611201	41071	92068	237807	39039	18080	4046
8755	VRES0532	126	5250481	611202	41671	91675	237808	39039	19115	4153
8756	VRES0533	114	5119218	611201	44906	95565	237807	41489	19115	4034
8757	VRES0535	136	5121753	611201	37660	88004	197269	41489	19115	4036
8758	VRES0536	131	5121755	611201	39098	90251	237990	39039	15748	4037
8759	VRES0541	131	5125070	611201	39123	86948	197269	39039	19449	4036
8760	VRES0549	146	5378884	505853	36842	80774	170672	40619	17906	4260
8761	VRES0550	130	5128186	611201	39448	87072	197269	43261	16416	4037
8763	VRES0552	125	5234737	611201	41878	97347	249828	41489	18119	4148
8764	VRES0553	154	5382592	505853	34952	81724	174711	40619	16002	4258
8765	VRES0554	147	5383664	621257	36624	88170	197269	41547	19108	4262
8766	VRES0555	150	5382002	621270	35881	87391	197269	40619	16628	4261
8767	VRES0556	160	5383835	621270	33649	84771	197269	30383	16628	4259
8768	VRES0559	122	5232451	611201	42889	92916	237807	39039	18246	4151
8769	VRES0576	154	5391382	505852	35009	77032	174711	30383	16002	4271
8770	VRES0580	133	5170730	611201	38878	90260	241095	39039	16271	4061
8771	VRES0581	131	5220973	611201	39855	90435	237807	43261	18119	4114
8772	VRES0582	144	5382471	505853	37379	84802	174711	30383	16628	4258
8773	VRES0584	123	5124403	611201	41662	92748	237807	43261	21069	4037
8774	VRES0585	142	5132193	668997	36143	94436	237807	39039	18252	4042
8775	VRES0667	173	5343522	620310	30888	82738	203477	40194	13773	4184
8776	VRES0668	175	5205087	611201	29744	78352	237807	27969	11989	4086
8777	VRES0674	157	5412495	624143	34475	84176	170672	30383	15475	4276
8778	VRES0676	127	5190619	423007	40872	80674	218151	31399	17905	4117
8779	Nordic_E3	233	5093918	174793	21863	33538	71292	15068	5013	4046
8780	Nordic_E4	142	5115396	242112	36024	56407	121837	21883	8473	4053
8781	Nordic_E6	162	5227171	337708	32267	61857	137986	19577	9543	4134
8782	Nordic_E7	185	5099354	171336	27565	40917	82013	17035	8268	4034
8783	Nordic_E8	151	5119858	289263	33907	53704	111437	22597	11849	4046
8784	Nordic_E9	236	5197887	195017	22025	36830	78289	14798	5474	4116
8785	Nordic_E10	329	5140783	170900	15626	25263	41063	9243	4127	4082
8786	Nordic_E12	259	5212748	242224	20127	33679	55923	11587	4949	4133
8787	Nordic_E16	210	5220150	221754	24858	44471	97822	14589	6327	4143
8788	Nordic_E18	271	5119728	188650	18892	32236	73804	10646	4939	4069
8983	Nordic_E20	248	5097897	289717	20557	37828	66002	12500	4951	4036
8984	Nordic_E22	238	5248884	385340	22055	48301	112113	13565	4701	4144
8985	Nordic_E23	174	5106769	362184	29350	54400	115080	17998	8816	4057
8986	Nordic_E26	182	5121598	281054	28141	47691	97914	18141	9174	4088
8987	Nordic_E27	209	5142140	218867	24604	39730	87318	14193	6284	4100
8988	Nordic_E29	233	5202715	212686	22330	37886	87391	14615	5857	4120
8989	Nordic_E31	238	5238235	197428	22010	35927	72132	12905	5867	4184
8990	Nordic_E32	193	5208456	288580	26987	42968	93533	15748	7211	4131
8991	Nordic_E35	245	5251845	239686	21437	39351	87410	12199	5478	4153
8992	Nordic_E36	225	5225012	288794	23223	41326	87803	13603	6072	4156
8993	Nordic_E39	237	5198705	193747	21936	37398	80415	13460	5659	4116
8994	Nordic_E40	228	5139449	218316	22542	38900	98613	13924	5482	4071
8995	Nordic_E44	205	5125546	255955	25003	41482	82673	16034	8769	4065
8996	Nordic_E45	202	5130726	288834	25400	49881	111437	17794	7365	4073
8997	Nordic_E47	211	5216493	219765	24723	45159	110441	15464	6605	4135
8998	Nordic_E48	180	5202885	323214	28905	55685	119632	17335	6920	4128
8999	Nordic_E49	191	5199428	237244	27223	44309	98064	16932	6999	4118
9000	Nordic_E50	209	5103459	211473	24419	41435	93933	15464	6124	4053
9001	Nordic_E57	249	5375786	169394	21590	35996	91194	13488	4783	4275
9002	Nordic_E59	372	5151918	118186	13850	19806	35354	7222	4052	4107
9003	Nordic_E60	214	5107858	197428	23869	41080	101374	14975	5594	4048
9004	Nordic_E63	204	5087441	184309	24939	40645	103463	14158	6605	4050
9005	Nordic_E65	167	5127743	500284	30706	64346	119634	26382	9541	4064
9006	Nordic_E69	345	5103338	163751	14793	26579	55578	8595	3104	4066
9007	Nordic_E77	184	5112309	203659	27785	42025	96800	15835	8078	4061
9008	Nordic_E80	201	5095487	240216	25351	40243	73870	14978	8814	4055
9009	Nordic_E86	333	5180462	166799	15557	27002	50301	9272	3777	4135
9010	Nordic_E91	258	5213995	140512	20210	30156	62818	11255	4946	4147
9011	Nordic_E94	159	5146433	362202	32368	57773	119632	18927	10908	4105
9012	Nordic_E98	172	5123733	309355	29790	51549	120189	14615	7429	4067
9013	Nordic_E102	193	5138175	323670	26623	51706	111437	18346	8324	4089
9014	Nordic_E105	183	5082283	204048	27773	45158	97459	17596	7345	4043
9015	Nordic_E109	176	5121759	280623	29101	49606	98950	16882	9840	4067
9016	Nordic_E110	220	5109790	291468	23227	47534	113695	15010	6078	4064
9017	Nordic_E1	331	5206978	425541	15732	50027	146463	28856	11921	4150
9018	Nordic_E30	780	5409814	170194	6936	16341	35993	4958	1775	4219
9441	5893	227	5215251	240156	22975	43293	103873	18427	7863	4107
9442	5913	231	5194734	284167	22489	45080	90999	20044	7682	4104
9444	6213	453	5140419	125728	11348	15206	25132	5861	3318	4099
9445	6292	231	5174121	252158	22399	43625	99202	17991	6784	4079
9446	6344	311	5234650	257745	16832	38107	89704	14046	4318	4088
9447	7170	281	5155164	334389	18346	45193	107903	17647	5951	4040
9448	7171	202	5029064	269019	24897	55136	135263	25903	14283	4066
9450	7173	251	5202235	277606	20727	47822	142084	19302	6790	4096
9451	7174	430	5235782	258085	12177	28153	62992	9928	3590	4079
9452	7175	295	5173923	233951	17539	36452	96798	14934	5785	4062
9453	7392	223	5165198	248866	23163	44298	100216	20392	9068	4051
9463	7443	481	5273109	117038	10963	15815	26794	5333	3022	4170
9464	7444	357	5227555	158268	14644	27814	59520	10464	4641	4071
9465	7445	203	4879701	239001	24038	42642	80958	18927	13582	3948
9466	7446	200	5387187	260375	26936	51155	117721	24047	10173	4249
9467	7447	224	5569260	272625	24863	50478	111516	22682	11740	4458
9468	7448	397	5316687	208914	13393	26093	47180	6970	3392	4103
9469	7449	200	5136655	256958	25684	48095	91020	20182	8825	4071
9470	7451	309	5216712	160047	16883	31598	70132	12551	5692	4087
9471	7452	382	5646374	205566	14782	30627	64456	11554	5025	4427
9474	7456	254	5225559	349036	20574	47308	105636	19224	6891	4095
9478	7461	304	5261818	355830	17309	46709	129730	15313	4593	4112
9479	7464	305	5400266	353937	17706	46615	138416	16744	6331	4248
9480	7468	177	5318212	571059	30047	78968	175651	28266	11925	4204
9482	7488	217	5292700	292125	24391	49098	106353	18893	9963	4285
9484	3807	816	5381656	105108	6596	9462	15249	3287	1640	4229
9485	4437	397	5158559	93088	12994	16352	28200	7880	4466	4183
9486	4606	240	5251598	191679	21882	34598	73900	14146	8046	4268
9487	4736	397	5708749	448656	14380	41059	116977	18039	5011	4433
9488	4931	154	5247183	257961	34073	58388	140096	30111	14234	4271
9489	4935	191	5287934	310516	27686	55238	137830	26902	11787	4283
9490	4997	124	5243123	599890	42284	103902	243701	41645	25530	4266
9491	5153	299	5174545	187912	17307	28560	50475	10638	5641	4112
9492	5154	280	5182104	221952	18508	33727	65000	14557	7250	4128
9493	5155	342	5161966	128179	15094	22009	41361	10420	4691	4104
9495	5935	179	5243022	420405	29291	61343	137432	28389	14194	4247
9496	5980	166	5078899	579595	30596	68164	158992	29839	16681	4131
9497	5995	215	5170780	484558	24051	59508	145727	22081	8860	4119
9499	6182	370	5105313	125818	13799	21590	42734	10099	4759	4085
9500	6183	367	5257963	305201	14327	40080	128202	16300	4953	4162
9501	6184	227	5203206	356303	22922	51644	139069	23099	9214	4139
9502	6185	137	5247695	595784	38305	95359	259501	39489	18046	4274
9504	6255	116	5231937	599890	45103	99488	214817	33804	16333	4257
9505	6695	351	5219580	140497	14871	22939	44954	10378	5310	4154
9506	6723	131	5270524	595784	40234	84563	193134	39489	15771	4289
9507	6746	209	5251712	426510	25128	56692	131991	25404	10548	4204
9508	6766	342	5234187	222913	15305	35442	87785	14653	5190	4158
9509	6770	458	5052938	91113	11033	13852	25281	6674	4038	4045
9510	6771	219	5108332	316454	23326	47418	94558	21378	10011	4107
9512	6773	99	4950997	449401	50011	100025	268096	71745	31000	4030
9514	6775	231	5348336	210031	23153	41380	100784	15683	6806	4215
9515	6776	178	5363918	763195	30135	82916	166730	27835	12800	4229
9516	6777	196	5360707	559776	27351	65238	143640	25709	11578	4224
9517	6778	329	5355879	203274	16280	31043	66494	10964	4570	4209
9518	6829	131	5310405	374816	40538	77729	189727	31845	15684	4334
9523	6848	220	5359019	339637	24360	54274	128399	17971	7555	4219
9524	6879	142	5271340	617885	37123	85120	190730	29935	19711	4159
9525	6880	223	5081235	570469	22786	56844	124681	23759	7812	4003
9526	6885	356	5263772	147953	14786	22605	39984	10653	4847	4162
9527	6991	336	5176460	153214	15407	25516	43851	10479	5315	4112
9528	7150	152	5177942	288702	34066	58093	126436	29334	12784	4210
9529	7151	277	5368949	598904	19383	58849	152753	17391	6904	4191
9530	7152	271	5260663	598701	19413	56390	129752	16547	6888	4108
9531	7153	127	5190163	434563	40868	76898	188403	31158	15771	4229
9532	Nordic_E38	460	5197443	432519	11299	35225	95672	15855	8118	4216
9533	Nordic_E41	440	5242288	196688	11915	30723	92987	12388	4467	4112
9534	Nordic_E43	943	5209110	216137	5524	18377	53549	5723	1883	4145
9535	Nordic_E51	217	5178859	283212	23866	44729	100046	15061	6160	4226
9536	Nordic_E89	297	5162403	350329	17382	51339	170139	23449	8186	4088
9537	Nordic_E99	732	5420354	296657	7405	20719	50341	8529	2856	4242
9538	Nordic_E112	398	5272954	217070	13249	29861	66117	12811	5890	4149
9539	Nordic_E117	489	5244537	155051	10726	23010	46399	9841	4562	4138
9550	012PP2015	174	5154528	724156	29624	91117	224463	28812	12883	4104
9561	FSIS11704223	221	5335063	260060	24141	39183	85865	15258	8535	4241
9562	FSIS1703765	130	5033860	357497	38722	73195	163210	30212	17747	4038
9571	MOD1-EC3497	146	5317172	414864	36419	71334	158066	42802	15493	4244
9575	NC_STEC109	142	5427822	348156	38225	75498	222041	28083	15997	4325
9576	NC_STEC255	675	5340502	410862	7912	33686	121785	19639	5684	4154
9577	NC_STEC29	172	5522024	703566	32105	86392	221346	41631	15928	4401
9578	NC_STEC41	164	5556400	500310	33881	77196	207996	41631	14997	4449
9579	NC_STEC53	109	5321874	507859	48825	94355	201850	41276	24931	4242
9580	NC_STEC65	106	5323799	507859	50225	99778	241038	43484	28229	4244
9581	NC_STEC81	164	5350489	614500	32625	78584	145958	22498	13897	4324
