# Supplementary material for: Genome evolution and the emergence of pathogenicity in avian Escherichia coli
Source: Nat Commun. 2021 Feb 3;12:765. doi: 10.1038/s41467-021-20988-w (PMC7858641; doi:10.1038/s41467-021-20988-w)
Supplement: Supplementary file 8 — Supplementary Data 5 [file 41467_2021_20988_MOESM8_ESM.xlsx]

## Sheet: Sheet1
Supplementary Data 5: Plasmid replicon sequence characterisation of the isolates used in this study, performed by PlasmidFinder.
Identifier	Replicon name	Sequence Identity %	NCBI accession number
1465	Col(MG828)	94.27	NC008486
1465	IncX4	100	CP002895
1466	Col(MG828)	94.27	NC008486
1466	IncX4	100	CP002895
1467	Col(MG828)	94.27	NC008486
1467	IncX4	100	CP002895
1468	Col(MG828)	93.51	NC008486
1468	IncFIB(AP001918)	97.07	AP001918
1468	IncFII(pHN7A8)	98.08	JN232517
1469	Col(MG828)	94.27	NC008486
1471	IncFIB(AP001918)	97.95	AP001918
1471	IncFIC(FII)	98.8	AP001918
1472	Col(KPHS6)	100	NC016841
1472	Col(MG828)	92.89	NC008486
1472	Col(MP18)	99.45	NC013652
1472	Col156	94.81	NC009781
1472	ColRNAI	90.83	DQ298019
1472	IncFIB(AP001918)	97.95	AP001918
1472	IncFIB(H89-PhagePlasmid)	98.6	HG530657
1472	IncFIC(FII)	98.8	AP001918
1474	IncFIB(H89-PhagePlasmid)	98.6	HG530657
1475	Col(MG828)	94.27	NC008486
1475	IncX4	100	CP002895
1476	IncFIB(AP001918)	97.8	AP001918
1476	IncFIC(FII)	98.6	AP001918
1477	IncFIB(AP001918)	99.27	AP001918
1477	IncFII(29)	95.38	CP003035
1477	IncFII(pCoo)	96.18	CR942285
1477	IncI1-I(Gamma)	100	AP005147
1478	Col156	94.16	NC009781
1478	IncFIB(AP001918)	98.39	AP001918
1478	IncFIC(FII)	95.79	AP001918
1478	IncFII	99.62	AY458016
1548	Col156	98.03	NC009781
1548	IncFIB(AP001918)	98.68	AP001918
1548	IncFII(pCoo)	96.56	CR942285
1549	Col156	98.03	NC009781
1549	IncFIB(AP001918)	97.95	AP001918
1549	IncFIC(FII)	99	AP001918
1550	Col(MG828)	94.27	NC008486
1550	Col156	94.81	NC009781
1550	IncFIB(AP001918)	98.39	AP001918
1550	IncFII	96.56	AY458016
1550	IncFII(pHN7A8)	98.08	JN232517
1551	ColRNAI	90.83	DQ298019
1551	IncFIB(AP001918)	97.8	AP001918
1551	IncFIC(FII)	99	AP001918
1551	p0111	99.1	AP010962
1552	IncFIA	100	AP001918
1552	IncFIB(AP001918)	97.07	AP001918
1552	IncFIC(FII)	95.79	AP001918
1554	IncFIB(AP001918)	98.39	AP001918
1554	IncFII(pRSB107)	96.18	AJ851089
1554	p0111	98.53	AP010962
1555	IncFIB(AP001918)	98.39	AP001918
1555	IncFII(pRSB107)	96.18	AJ851089
1555	p0111	98.53	AP010962
1556	Col(MG828)	93.51	NC008486
1556	ColpVC	98.96	JX133088
1556	IncFIB(AP001918)	98.39	AP001918
1556	IncFIC(FII)	95.99	AP001918
1557	Col156	99.35	NC009781
1557	IncFIB(AP001918)	98.39	AP001918
1557	IncFII(pRSB107)	96.18	AJ851089
1557	IncI1-I(Gamma)	99.3	AP005147
1557	p0111	98.64	AP010962
1558	Col(pHAD28)	93.33	KU674895
1558	Col156	96.1	NC009781
1558	IncFIB(AP001918)	97.36	AP001918
1558	IncFIC(FII)	99.8	AP001918
1559	IncFII	97.55	AY458016
1559	IncFII(29)	95.05	CP003035
1560	IncB/O/K/Z	94.74	CU928147
1560	IncFIB(AP001918)	98.39	AP001918
1560	IncFIC(FII)	95.79	AP001918
1560	IncI1-I(Gamma)	99.3	AP005147
1560	p0111	98.87	AP010962
1561	IncFII	97.55	AY458016
1561	IncFII(29)	95.05	CP003035
1562	IncFII	97.53	AY458016
1562	IncFII(29)	95	CP003035
1563	Col(pHAD28)	91.15	KU674895
1563	IncFIB(AP001918)	97.36	AP001918
1563	IncFIC(FII)	99.8	AP001918
1563	IncI1-I(Gamma)	99.3	AP005147
1564	ColpVC	100	JX133088
1564	IncB/O/K/Z	97.99	FN868832
1564	IncC	100	JN157804
1564	IncFIA	100	AP001918
1564	IncFIB(AP001918)	97.07	AP001918
1564	IncFIC(FII)	95.79	AP001918
1564	IncQ1	100	M28829
1564	p0111	99.55	AP010962
1565	Col(pHAD28)	91.15	KU674895
1565	IncFIB(AP001918)	97.36	AP001918
1565	IncFIC(FII)	99.8	AP001918
1565	IncI1-I(Gamma)	99.3	AP005147
1566	Col(pHAD28)	93.33	KU674895
1566	Col440I	94.12	CP023920
1566	IncFIB(AP001918)	97.36	AP001918
1566	IncFIC(FII)	99.8	AP001918
1566	IncI1-I(Gamma)	99.3	AP005147
1567	Col(pHAD28)	91.15	KU674895
1567	Col156	96.1	NC009781
1567	IncFIB(AP001918)	97.36	AP001918
1567	IncFIC(FII)	99.8	AP001918
1568	Col156	96.1	NC009781
1568	IncFIB(AP001918)	97.36	AP001918
1568	IncI1-I(Gamma)	99.3	AP005147
1569	Col(pHAD28)	91.15	KU674895
1569	IncFIB(AP001918)	97.36	AP001918
1569	IncFIC(FII)	99.8	AP001918
1569	IncI1-I(Gamma)	99.3	AP005147
1570	Col(pHAD28)	91.15	KU674895
1570	IncFIB(AP001918)	97.36	AP001918
1570	IncFIC(FII)	99.8	AP001918
1570	IncI1-I(Gamma)	99.3	AP005147
1571	ColRNAI	90.84	DQ298019
1571	IncFIA(HI1)	100	AF250878
1571	IncFII	98.08	AY458016
1571	IncHI1A	99.76	AF250878
1571	IncHI1B(R27)	100	AF250878
1572	ColRNAI	90.84	DQ298019
1572	IncFIA(HI1)	100	AF250878
1572	IncFII	98.08	AY458016
1572	IncHI1A	99.76	AF250878
1572	IncHI1B(R27)	100	AF250878
1573	Col(pHAD28)	91.6	KU674895
1573	IncFIB(K)	98.75	JN233704
1573	IncFII(29)	97.3	CP003035
1573	IncHI1B(pNDM-CIT)	93.49	JX182975
1573	IncI1-I(Gamma)	100	AP005147
1573	IncR	100	DQ449578
1573	IncX1	98.66	EU370913
1573	IncX4	99.02	FN543504
1573	p0111	98.64	AP010962
1574	Col156	96.1	NC009781
1574	IncI1-I(Gamma)	99.3	AP005147
1575	Col(MG828)	94.65	NC008486
1575	Col440I	93.81	CP023920
1575	IncFIB(AP001918)	99.56	AP001918
1575	IncFIC(FII)	100	AP001918
1575	IncI2(Delta)	97.83	AP002527
1575	IncN	100	AY046276
1575	IncX4	100	CP002895
1576	Col(MG828)	94.19	NC008486
1576	Col156	96.71	NC009781
1576	IncB/O/K/Z	96.69	CU928147
1576	IncB/O/K/Z	97.99	FN868832
1577	Col(pHAD28)	93.8	KU674895
1577	Col156	96.1	NC009781
1577	IncFIB(AP001918)	97.36	AP001918
1577	IncFIC(FII)	99.8	AP001918
1577	IncX1	95.76	JN935898
1577	p0111	98.42	AP010962
1578	Col8282	100	DQ995352
1578	ColRNAI	90.84	DQ298019
1578	ColpVC	98.96	JX133088
1578	IncFIA(HI1)	100	AF250878
1578	IncFII	98.08	AY458016
1578	IncHI1A	99.76	AF250878
1578	IncHI1B(R27)	100	AF250878
1580	IncHI2	100	BX664015
1580	IncHI2A	99.52	BX664015
1580	IncQ1	100	M28829
1581	Col(MG828)	95.21	NC008486
1581	ColRNAI	90.08	DQ298019
1581	IncFIB(AP001918)	97.95	AP001918
1581	IncFIC(FII)	99.8	AP001918
1581	IncHI2	100	BX664015
1581	IncHI2A	99.52	BX664015
1582	Col8282	100	DQ995352
1582	ColpVC	98.96	JX133088
1582	IncB/O/K/Z	94.74	CU928147
1582	IncFII(pSE11)	95.47	AP009242
1583	Col(MG828)	93.51	NC008486
1583	Col156	96.1	NC009781
1583	IncI1-I(Gamma)	99.3	AP005147
1584	Col(pHAD28)	93.13	KU674895
1584	Col156	97.37	NC009781
1584	IncHI2	100	BX664015
1584	IncHI2A	99.52	BX664015
1584	p0111	98.76	AP010962
1585	IncFIA	99.74	AP001918
1585	IncFIA(HI1)	100	AF250878
1585	IncFIB(AP001918)	98.39	AP001918
1585	IncHI1A	99.76	AF250878
1585	IncHI1B(R27)	100	AF250878
1585	IncI1-I(Gamma)	99.3	AP005147
1585	p0111	99.44	AP010962
1586	ColRNAI	90.84	DQ298019
1586	IncFIA(HI1)	100	AF250878
1586	IncFII	98.08	AY458016
1586	IncHI1A	99.76	AF250878
1586	IncHI1B(R27)	100	AF250878
1587	Col(pHAD28)	93.13	KU674895
1587	Col156	97.37	NC009781
1587	IncHI2	100	BX664015
1587	IncHI2A	99.52	BX664015
1587	p0111	98.76	AP010962
1588	Col(pHAD28)	93.13	KU674895
1588	Col156	97.37	NC009781
1588	IncHI2	100	BX664015
1588	IncHI2A	99.52	BX664015
1588	p0111	98.76	AP010962
1589	Col(MG828)	93.51	NC008486
1589	Col(pHAD28)	93.13	KU674895
1589	Col156	97.37	NC009781
1589	IncHI2	100	BX664015
1589	IncHI2A	99.52	BX664015
1589	p0111	98.76	AP010962
1590	Col(MG828)	94.89	NC008486
1590	Col440I	94.74	CP023920
1590	ColRNAI	91.74	DQ298019
1590	ColpVC	98.34	JX133088
1590	IncI1-I(Gamma)	99.3	AP005147
1590	IncN	100	AY046276
1590	IncQ1	100	M28829
1590	IncX1	98.93	EU370913
1591	IncI1-I(Gamma)	99.3	AP005147
1592	Col(pHAD28)	93.13	KU674895
1592	Col156	97.37	NC009781
1592	IncHI2	100	BX664015
1592	IncHI2A	99.52	BX664015
1592	p0111	98.76	AP010962
1593	Col(pHAD28)	93.8	KU674895
1593	Col156	96.1	NC009781
1593	IncFIB(AP001918)	97.36	AP001918
1593	IncFIC(FII)	99.8	AP001918
1593	IncX1	95.76	JN935898
1593	p0111	98.42	AP010962
1594	Col(pHAD28)	93.13	KU674895
1594	Col156	97.37	NC009781
1594	IncHI2	100	BX664015
1594	IncHI2A	99.52	BX664015
1594	p0111	98.76	AP010962
1595	Col(MG828)	93.51	NC008486
1595	Col(pHAD28)	93.8	KU674895
1595	Col156	96.1	NC009781
1595	ColpVC	98.59	JX133088
1595	IncFIB(AP001918)	97.36	AP001918
1595	IncFIC(FII)	99.8	AP001918
1595	IncX1	95.76	JN935898
1595	p0111	98.42	AP010962
1596	Col(pHAD28)	93.8	KU674895
1596	Col156	96.1	NC009781
1596	IncFIB(AP001918)	97.36	AP001918
1596	IncFIC(FII)	99.8	AP001918
1596	IncX1	95.76	JN935898
1596	p0111	98.42	AP010962
1599	Col(MG828)	93.51	NC008486
1599	IncFIB(AP001918)	97.36	AP001918
1599	IncFIC(FII)	99.8	AP001918
1599	IncI2	100	KP347127
1599	IncN	100	AY046276
1600	Col(MG828)	93.51	NC008486
1600	IncFIB(AP001918)	97.36	AP001918
1600	IncFIC(FII)	99.8	AP001918
1600	IncI2	100	KP347127
1600	IncN	100	AY046276
1601	Col(MG828)	93.13	NC008486
1601	IncFIA	100	AP001918
1601	IncFIB(AP001918)	95.6	AP001918
1601	IncFII(pHN7A8)	100	JN232517
1601	p0111	99.21	AP010962
1602	ColRNAI	90.84	DQ298019
1602	IncFIA(HI1)	100	AF250878
1602	IncFII	98.08	AY458016
1602	IncHI1A	99.76	AF250878
1602	IncHI1B(R27)	100	AF250878
1603	Col(pHAD28)	93.13	KU674895
1603	Col156	97.37	NC009781
1603	IncHI2	100	BX664015
1603	IncHI2A	99.52	BX664015
1603	p0111	98.76	AP010962
1604	IncFIB(AP001918)	98.39	AP001918
1604	IncFIC(FII)	95.79	AP001918
1605	IncFIB(AP001918)	98.39	AP001918
1605	IncFIC(FII)	95.79	AP001918
1606	IncFIB(AP001918)	98.39	AP001918
1606	IncFIC(FII)	95.79	AP001918
1607	Col(pHAD28)	91.6	KU674895
1607	IncFIB(AP001918)	98.39	AP001918
1607	IncFII(pRSB107)	96.18	AJ851089
1607	p0111	98.53	AP010962
1608	Col(MG828)	93.51	NC008486
1608	IncFIB(AP001918)	98.39	AP001918
1608	IncFIC(FII)	95.99	AP001918
1609	Col(MG828)	93.89	NC008486
1609	IncFIB(AP001918)	98.39	AP001918
1609	IncFII	96.56	AY458016
1610	Col(MG828)	93.89	NC008486
1610	IncFIB(AP001918)	98.39	AP001918
1610	IncFIC(FII)	95.79	AP001918
1611	Col(MG828)	93.89	NC008486
1611	IncFIB(AP001918)	98.39	AP001918
1611	IncFII	96.56	AY458016
1612	Col(MG828)	93.13	NC008486
1612	Col156	94.81	NC009781
1612	IncFIB(AP001918)	98.39	AP001918
1612	IncFIB(H89-PhagePlasmid)	98.5	HG530657
1612	IncFII	96.56	AY458016
1613	Col(MG828)	94.57	NC008486
1613	Col156	94.81	NC009781
1613	IncFIB(AP001918)	98.39	AP001918
1613	IncFII	100	AY458016
1614	IncFIB(AP001918)	98.24	AP001918
1614	IncFIC(FII)	95.79	AP001918
2349	IncFIB(AP001918)	98.39	AP001918
2349	IncFII(pRSB107)	96.18	AJ851089
2349	IncI(Gamma)	100	AP011954
2349	p0111	98.98	AP010962
3667	Col(MG828)	91.98	NC008486
3667	ColRNAI	90.08	DQ298019
3667	ColpVC	98.96	JX133088
3667	IncFIB(AP001918)	98.39	AP001918
3667	IncFII	96.18	AY458016
3668	Col(MG828)	93.44	NC008486
3668	Col156	98.03	NC009781
3668	ColpVC	99.48	JX133088
3668	IncFIB(AP001918)	98.39	AP001918
3668	IncFII	96.56	AY458016
3669	Col(MG828)	93.51	NC008486
3669	Col156	94.81	NC009781
3669	ColpVC	99.48	JX133088
3670	Col(MG828)	94.87	NC008486
3670	Col156	94.81	NC009781
3670	IncFIB(AP001918)	98.39	AP001918
3670	IncFII	96.56	AY458016
3673	Col(MG828)	93.81	NC008486
3673	ColpVC	99.48	JX133088
3673	IncFIB(AP001918)	98.39	AP001918
3673	IncFII	96.56	AY458016
3729	IncFIB(AP001918)	98.39	AP001918
3729	IncFII	96.56	AY458016
3729	IncFII(pHN7A8)	97.69	JN232517
3730	IncFIB(AP001918)	98.39	AP001918
3730	IncFII(pRSB107)	96.18	AJ851089
3730	IncX4	98.88	FN543504
3731	IncB/O/K/Z	97.99	FN868832
3731	IncFIB(AP001918)	97.36	AP001918
3731	IncFIC(FII)	95.79	AP001918
3732	Col(MG828)	95.24	NC008486
3732	IncFIB(AP001918)	98.39	AP001918
3732	IncFIC(FII)	95.79	AP001918
3732	IncI1-I(Gamma)	100	AP005147
3733	IncFIB(AP001918)	98.39	AP001918
3733	IncFII	96.56	AY458016
3733	IncFII(pHN7A8)	97.69	JN232517
3734	ColpVC	98.96	JX133088
3734	IncFIB(AP001918)	99.12	AP001918
3734	IncFII	96.56	AY458016
3735	ColpVC	98.96	JX133088
3735	IncFII	96.56	AY458016
3736	ColpVC	98.96	JX133088
3736	IncFIB(AP001918)	99.12	AP001918
3736	IncFII	96.56	AY458016
3737	ColpVC	98.96	JX133088
3737	IncFIB(AP001918)	99.12	AP001918
3737	IncFII	96.56	AY458016
3738	Col(MG828)	91.98	NC008486
3738	IncB/O/K/Z	100	CU928147
3738	IncFIA	99.74	AP001918
3738	IncFII	100	AY458016
3738	IncN	100	AY046276
3739	Col(MG828)	95.35	NC008486
3739	IncFIB(AP001918)	98.39	AP001918
3739	IncFIC(FII)	95.79	AP001918
3740	Col(MG828)	94.19	NC008486
3740	Col8282	100	DQ995352
3740	IncFIB(AP001918)	97.36	AP001918
3740	IncFII	96.56	AY458016
3741	Col(MG828)	95.35	NC008486
3741	IncFIB(AP001918)	97.36	AP001918
3741	IncFII	96.56	AY458016
3741	IncFII(29)	100	CP003035
3742	Col(MG828)	95.35	NC008486
3742	Col156	94.81	NC009781
3742	ColpVC	96.86	JX133088
3742	IncFIB(AP001918)	97.36	AP001918
3742	IncFII	96.56	AY458016
3743	Col(MG828)	91.98	NC008486
3743	Col156	94.81	NC009781
3743	ColpVC	98.96	JX133088
3743	IncFIB(AP001918)	98.39	AP001918
3743	IncFIC(FII)	95.79	AP001918
3743	IncX1	98.93	EU370913
3744	Col(MG828)	94.86	NC008486
3744	IncFIB(AP001918)	97.36	AP001918
3744	IncFII	96.56	AY458016
3745	Col(MG828)	95.11	NC008486
3745	Col156	94.81	NC009781
3745	ColRNAI	90.83	DQ298019
3745	IncFIA	100	AP001918
3745	IncFIB(AP001918)	98.39	AP001918
3745	IncFIC(FII)	95.79	AP001918
3745	IncX1	98.93	EU370913
3746	Col(MG828)	95.35	NC008486
3746	IncFIB(AP001918)	97.36	AP001918
3746	IncFII	96.56	AY458016
3747	Col(MG828)	95.26	NC008486
3747	Col156	94.81	NC009781
3747	IncFIA	100	AP001918
3747	IncFIB(AP001918)	98.24	AP001918
3747	IncFIC(FII)	95.79	AP001918
3747	IncI1-I(Gamma)	100	AP005147
3748	Col(MG828)	94.19	NC008486
3748	IncFIB(AP001918)	97.36	AP001918
3748	IncFIC(FII)	95.79	AP001918
3748	IncI1-I(Gamma)	100	AP005147
3748	IncY	99.74	K02380
3749	Col(MG828)	91.98	NC008486
3749	IncB/O/K/Z	100	CU928147
3749	IncFIA	99.74	AP001918
3749	IncFII	100	AY458016
3749	IncN	100	AY046276
3750	IncFIB(AP001918)	98.39	AP001918
3751	Col(pHAD28)	93.13	KU674895
3751	Col156	97.37	NC009781
3751	IncFIB(AP001918)	98.39	AP001918
3751	IncFIC(FII)	95.79	AP001918
3752	Col(MG828)	94.17	NC008486
3752	Col156	90.79	NC009781
3752	IncFIB(AP001918)	98.49	AP001918
3752	IncFIC(FII)	95.79	AP001918
3752	IncHI1B(pNDM-CIT)	93.49	JX182975
3752	IncI1-I(Gamma)	99.3	AP005147
3752	IncI2(Delta)	97.83	AP002527
3752	p0111	98.53	AP010962
3753	Col(MG828)	94.19	NC008486
3753	Col156	97.37	NC009781
3753	IncFIB(AP001918)	98.39	AP001918
3754	Col(MG828)	96.27	NC008486
3754	Col440I	96.36	CP023920
3754	ColpVC	99.48	JX133088
3754	IncFIB(AP001918)	98.39	AP001918
3754	IncFII	96.56	AY458016
3755	Col(MG828)	93.8	NC008486
3755	Col440I	96.36	CP023920
3755	ColpVC	98.96	JX133088
3755	IncFIB(AP001918)	98.39	AP001918
3755	IncFII	96.56	AY458016
3757	IncFIB(AP001918)	98.24	AP001918
3757	IncFII	96.17	AY458016
3758	Col(pHAD28)	93.13	KU674895
3758	Col156	97.37	NC009781
3758	IncFIB(AP001918)	98.39	AP001918
3758	IncFIC(FII)	94.96	AP001918
3759	Col(MG828)	91.98	NC008486
3759	IncB/O/K/Z	96.69	CU928147
3759	IncFIB(AP001918)	98.39	AP001918
3759	IncFII	96.18	AY458016
3760	Col(MG828)	91.98	NC008486
3760	Col156	99.35	NC009781
3760	IncFIB(AP001918)	98.39	AP001918
3760	IncFII	96.18	AY458016
3761	Col(pHAD28)	91.6	KU674895
3761	ColpVC	96.89	JX133088
3761	IncB/O/K/Z	97.99	FN868832
3761	IncFIB(AP001918)	98.39	AP001918
3761	IncFII	96.56	AY458016
3762	Col8282	100	DQ995352
3762	ColpVC	98.96	JX133088
3762	IncB/O/K/Z	93.29	CU928147
3762	IncB/O/K/Z	93.29	FN868832
3763	Col(pHAD28)	90.84	KU674895
3763	IncFIB(AP001918)	98.68	AP001918
3763	IncFII	96.56	AY458016
3763	IncI1-I(Gamma)	99.3	AP005147
3764	Col(pHAD28)	90.48	KU674895
3764	IncFIB(AP001918)	98.39	AP001918
3764	IncFII(pRSB107)	96.18	AJ851089
3764	IncI1-I(Gamma)	99.3	AP005147
3765	IncFIB(AP001918)	97.36	AP001918
3765	IncFIC(FII)	95.79	AP001918
3766	IncFIC(FII)	95.79	AP001918
3766	IncFII	99.62	AY458016
3767	Col156	90.79	NC009781
3767	ColRNAI	90.08	DQ298019
3767	IncFIB(AP001918)	98.68	AP001918
3767	IncFII	96.56	AY458016
3767	IncI1-I(Gamma)	99.3	AP005147
3767	IncX1	98.66	EU370913
3769	IncFIB(AP001918)	97.36	AP001918
3769	IncFII(pHN7A8)	95.02	JN232517
3769	IncFII(pRSB107)	95.02	AJ851089
3769	IncI1-I(Gamma)	99.3	AP005147
3770	Col(MG828)	95	NC008486
3770	Col156	90.79	NC009781
3770	IncFIB(AP001918)	98.39	AP001918
3770	IncFIC(FII)	95.79	AP001918
3770	IncI1-I(Gamma)	99.3	AP005147
3770	p0111	98.87	AP010962
3771	Col(MG828)	94.64	NC008486
3771	IncB/O/K/Z	96.69	CU928147
3771	IncFIB(AP001918)	98.39	AP001918
3771	IncFIC(FII)	95.79	AP001918
3771	IncHI1B(pNDM-CIT)	93.49	JX182975
3771	p0111	98.53	AP010962
3772	ColpVC	98.96	JX133088
3772	IncFIB(AP001918)	99.12	AP001918
3772	IncFII	96.56	AY458016
3773	Col(pHAD28)	90.84	KU674895
3773	Col156	96.1	NC009781
3773	IncI1-I(Gamma)	99.3	AP005147
3774	Col8282	100	DQ995352
3774	ColpVC	98.96	JX133088
3774	IncB/O/K/Z	93.29	CU928147
3774	IncB/O/K/Z	90.73	FN868832
3774	IncC	100	JN157804
3776	Col(MG828)	91.98	NC008486
3776	IncB/O/K/Z	100	CU928147
3776	IncN	100	AY046276
3777	Col(MG828)	92.62	NC008486
3777	IncFIB(AP001918)	98.39	AP001918
3777	IncFIC(FII)	95.79	AP001918
3777	IncX1	98.4	EU370913
3777	IncY	99.22	K02380
3778	Col(MG828)	91.98	NC008486
3778	IncFIB(AP001918)	98.39	AP001918
3778	IncFIC(FII)	95.79	AP001918
3778	IncFII(29)	100	CP003035
3778	IncI1-I(Gamma)	100	AP005147
3779	Col(MG828)	91.76	NC008486
3779	IncB/O/K/Z	97.35	FN868832
3779	IncFIB(AP001918)	98.39	AP001918
3779	IncFII	95.8	AY458016
3779	IncN	100	AY046276
3779	p0111	98.53	AP010962
3780	IncFIB(AP001918)	98.39	AP001918
3780	IncFII(pSE11)	95.45	AP009242
3780	IncI1-I(Gamma)	99.3	AP005147
3781	Col156	99.35	NC009781
3781	IncFIB(AP001918)	98.53	AP001918
3781	IncFII	96.56	AY458016
3781	IncX1	98.66	EU370913
3782	Col(MG828)	94.19	NC008486
3782	Col156	93.98	NC009781
3782	ColRNAI	91.74	DQ298019
3782	ColpVC	98.96	JX133088
3782	IncFIB(AP001918)	98.53	AP001918
3782	IncFII	96.56	AY458016
3782	IncI1-I(Gamma)	99.3	AP005147
3782	IncX1	98.4	EU370913
3783	Col(MG828)	95	NC008486
3783	IncFIB(AP001918)	98.39	AP001918
3783	IncFIC(FII)	95.79	AP001918
3783	IncI1-I(Gamma)	99.3	AP005147
3783	p0111	98.53	AP010962
3784	Col(MG828)	94.27	NC008486
3784	Col156	99.35	NC009781
3784	ColRNAI	90.08	DQ298019
3784	ColpVC	98.96	JX133088
3784	IncFIB(AP001918)	98.53	AP001918
3784	IncFII	96.56	AY458016
3784	IncI1-I(Gamma)	99.3	AP005147
3785	Col(MG828)	93.89	NC008486
3785	Col156	99.35	NC009781
3785	IncFIB(AP001918)	98.53	AP001918
3785	IncFII	96.56	AY458016
3785	IncI1-I(Gamma)	100	AP005147
3786	IncFIB(AP001918)	98.39	AP001918
3786	IncFII	96.56	AY458016
3788	IncFIB(AP001918)	97.36	AP001918
3788	IncFIC(FII)	95.79	AP001918
3788	IncFII	99.62	AY458016
3789	IncB/O/K/Z	97.99	FN868832
3789	IncFIB(AP001918)	97.51	AP001918
3789	IncFIC(FII)	95.79	AP001918
3790	Col(MG828)	90	NC008486
3790	IncFIB(AP001918)	98.39	AP001918
3790	IncFII	96.56	AY458016
3790	IncFII(pHN7A8)	97.69	JN232517
3791	ColpVC	98.96	JX133088
3791	IncFIB(AP001918)	98.39	AP001918
3791	IncFII(pRSB107)	96.18	AJ851089
3791	IncI1-I(Gamma)	99.3	AP005147
3792	IncB/O/K/Z	97.99	FN868832
3792	IncFII	96.56	AY458016
3792	IncHI2	100	BX664015
3792	IncHI2A	99.52	BX664015
3793	Col156	97.37	NC009781
3793	IncFIB(AP001918)	98.39	AP001918
3793	IncFIC(FII)	95.79	AP001918
3794	Col156	97.37	NC009781
3794	IncB/O/K/Z	96.69	CU928147
3794	IncFIB(AP001918)	98.39	AP001918
3794	IncFIC(FII)	95.79	AP001918
3795	Col(MG828)	91.98	NC008486
3795	Col(pHAD28)	93.13	KU674895
3795	IncC	100	JN157804
3795	IncFIC(FII)	95.01	AP001918
3796	Col156	99.35	NC009781
3796	IncFIB(AP001918)	98.53	AP001918
3796	IncFII	96.56	AY458016
3796	IncX1	98.66	EU370913
3797	IncB/O/K/Z	97.32	FN868832
3797	IncN	100	AY046276
3798	Col(MG828)	94.19	NC008486
3798	IncFIB(AP001918)	98.39	AP001918
3798	IncFIC(FII)	95.79	AP001918
3798	IncI1-I(Gamma)	99.3	AP005147
3799	ColpVC	99.48	JX133088
3799	IncFIB(AP001918)	98.39	AP001918
3799	IncFIC(FII)	95.79	AP001918
3799	IncI1-I(Gamma)	99.3	AP005147
3800	Col(MG828)	93.89	NC008486
3800	Col156	99	NC009781
3800	IncFIB(AP001918)	98.53	AP001918
3800	IncI1-I(Gamma)	100	AP005147
3800	IncX1	98.66	EU370913
3800	IncX4	98.88	FN543504
3801	Col156	96.71	NC009781
3801	IncB/O/K/Z	97.99	FN868832
3802	Col(MG828)	94.17	NC008486
3802	IncFIB(AP001918)	98.39	AP001918
3802	IncFII	96.95	AY458016
3802	IncI1-I(Gamma)	99.3	AP005147
3803	ColpVC	98.96	JX133088
3803	IncFIA	100	AP001918
3803	IncFIB(AP001918)	97.07	AP001918
3803	IncFIC(FII)	95.79	AP001918
3804	Col(MG828)	93.13	NC008486
3804	IncB/O/K/Z	94.08	CU928147
3804	IncFIB(AP001918)	98.39	AP001918
3804	IncFIB(pLF82-PhagePlasmid)	99.82	CU638872
3804	IncFII	96.56	AY458016
3805	IncFIB(AP001918)	98.39	AP001918
3805	IncFII(pRSB107)	96.18	AJ851089
3805	IncI1-I(Gamma)	100	AP005147
3806	IncB/O/K/Z	97.99	FN868832
3806	IncFIB(AP001918)	97.51	AP001918
3806	IncFIC(FII)	95.79	AP001918
3810	IncFIB(AP001918)	98.53	AP001918
3810	IncFII	96.56	AY458016
3810	IncI1-I(Gamma)	99.3	AP005147
3810	IncX1	98.4	EU370913
3811	IncB/O/K/Z	97.99	FN868832
3811	IncFIB(AP001918)	97.51	AP001918
3811	IncFIC(FII)	95.79	AP001918
3812	ColpVC	99.48	JX133088
3812	IncB/O/K/Z	97.32	FN868832
3812	IncFIB(AP001918)	98.39	AP001918
3812	IncFII	95.8	AY458016
3812	IncI2(Delta)	97.83	AP002527
3813	Col(pHAD28)	92.37	KU674895
3814	Col(MG828)	92.98	NC008486
3814	ColpVC	98.96	JX133088
3814	IncFIB(AP001918)	98.39	AP001918
3814	IncI1-I(Gamma)	99.3	AP005147
3815	IncFII(pHN7A8)	95.02	JN232517
3815	IncFII(pRSB107)	95.02	AJ851089
3815	IncI1-I(Gamma)	99.3	AP005147
3816	Col(MG828)	95	NC008486
3816	Col156	96.71	NC009781
3816	IncFIB(AP001918)	98.39	AP001918
3816	IncFII(pRSB107)	96.18	AJ851089
3816	IncI1-I(Gamma)	99.3	AP005147
3817	IncI1-I(Gamma)	99.3	AP005147
3818	IncFII	99.62	AY458016
3819	IncFII	99.62	AY458016
3820	IncFIB(AP001918)	98.39	AP001918
3821	Col(pHAD28)	93.13	KU674895
3821	Col156	97.37	NC009781
3821	IncFIB(AP001918)	98.39	AP001918
3821	IncFII(pSE11)	95.83	AP009242
3824	IncB/O/K/Z	97.99	FN868832
3824	IncFIB(AP001918)	97.51	AP001918
3824	IncFIC(FII)	95.79	AP001918
3826	Col(MG828)	93.51	NC008486
3826	ColRNAI	90.08	DQ298019
3826	IncFIB(AP001918)	98.68	AP001918
3826	IncFII	96.56	AY458016
3826	IncHI1B(pNDM-CIT)	93.49	JX182975
3826	IncX1	98.93	EU370913
3826	IncY	98.82	K02380
3827	IncFIB(AP001918)	98.53	AP001918
3827	IncFII	96.56	AY458016
3827	IncX1	98.4	EU370913
3827	IncX4	100	CP002895
3828	IncB/O/K/Z	96.69	CU928147
3828	IncB/O/K/Z	97.99	FN868832
3828	IncFIB(AP001918)	98.39	AP001918
3828	IncFII(pRSB107)	96.18	AJ851089
3829	Col(MG828)	94.27	NC008486
3829	Col156	90.79	NC009781
3829	ColpVC	98.45	JX133088
3829	IncFIB(AP001918)	98.97	AP001918
3829	IncFII	95.79	AY458016
3831	Col156	96.71	NC009781
3831	IncB/O/K/Z	96.69	CU928147
3831	IncFII	95.75	AY458016
3832	IncFIB(AP001918)	98.24	AP001918
3832	IncFII	96.17	AY458016
3833	IncB/O/K/Z	97.99	FN868832
3833	IncFIB(AP001918)	98.39	AP001918
3833	IncFII	100	AY458016
4056	IncB/O/K/Z	97.99	FN868832
4056	IncFIB(AP001918)	97.36	AP001918
4056	IncFIC(FII)	95.79	AP001918
4056	p0111	98.42	AP010962
4057	Col(MG828)	94.19	NC008486
4057	Col440I	96.36	CP023920
4057	ColpVC	99.48	JX133088
4057	IncFIB(AP001918)	98.39	AP001918
4057	IncFII	96.56	AY458016
4058	Col(pHAD28)	90.84	KU674895
4058	Col156	96.1	NC009781
4058	IncI1-I(Gamma)	99.3	AP005147
4058	p0111	98.53	AP010962
4059	IncB/O/K/Z	97.32	FN868832
4059	IncFIB(AP001918)	98.39	AP001918
4059	IncFII(pRSB107)	96.18	AJ851089
4059	IncX4	98.88	FN543504
4059	p0111	97.97	AP010962
4060	Col156	97.37	NC009781
4060	IncB/O/K/Z	96.69	CU928147
4060	IncFIB(AP001918)	98.39	AP001918
4060	IncFIC(FII)	95.79	AP001918
4061	IncFIB(AP001918)	98.39	AP001918
4061	IncFII(pCoo)	96.56	CR942285
4061	IncQ1	92.48	M28829
4061	IncX1	94.92	EU370913
4063	Col(pHAD28)	93.13	KU674895
4063	Col156	97.37	NC009781
4063	IncB/O/K/Z	96.69	CU928147
4063	IncFIB(AP001918)	98.39	AP001918
4063	IncFIC(FII)	95.79	AP001918
4064	IncB/O/K/Z	97.99	FN868832
4064	IncFIB(AP001918)	97.51	AP001918
4064	IncFIC(FII)	95.79	AP001918
4065	IncB/O/K/Z	97.99	FN868832
4065	IncFIB(AP001918)	97.51	AP001918
4065	IncFIC(FII)	95.79	AP001918
4475	ColpVC	95.34	JX133088
4475	IncFIB(AP001918)	98.39	AP001918
4475	IncFII(pCoo)	96.56	CR942285
4475	IncHI1B(pNDM-CIT)	93.49	JX182975
4475	p0111	98.52	AP010962
4477	ColpVC	96.89	JX133088
4477	IncFIB(AP001918)	98.39	AP001918
4477	IncFII(pCoo)	96.56	CR942285
4477	IncHI1B(pNDM-CIT)	93.49	JX182975
4477	p0111	98.53	AP010962
4478	ColpVC	96.89	JX133088
4478	IncFIB(AP001918)	98.39	AP001918
4478	IncFII(pCoo)	96.56	CR942285
4478	IncHI1B(pNDM-CIT)	93.49	JX182975
4478	p0111	98.53	AP010962
4479	ColpVC	99.17	JX133088
4479	IncFIB(AP001918)	98.39	AP001918
4479	IncFII(pCoo)	96.56	CR942285
4479	IncHI1B(pNDM-CIT)	93.49	JX182975
4479	p0111	98.53	AP010962
4480	ColpVC	90.36	JX133088
4480	IncFIB(AP001918)	98.97	AP001918
4480	IncFII	95.8	AY458016
4480	IncFII(pHN7A8)	98.08	JN232517
4480	p0111	98.53	AP010962
4481	ColpVC	96.89	JX133088
4481	IncFIB(AP001918)	98.97	AP001918
4481	IncFII	95.8	AY458016
4481	IncFII(pHN7A8)	98.08	JN232517
4481	p0111	98.53	AP010962
4483	ColpVC	96.89	JX133088
4483	IncFIB(AP001918)	98.97	AP001918
4483	IncFII	95.15	AY458016
4483	IncFII(pHN7A8)	98.08	JN232517
4483	p0111	98.5	AP010962
4484	ColpVC	92.23	JX133088
4484	IncFIB(AP001918)	98.97	AP001918
4484	IncFII	95.8	AY458016
4484	IncFII(pHN7A8)	98.08	JN232517
4484	p0111	98.53	AP010962
4486	ColpVC	92.23	JX133088
4486	IncFIB(AP001918)	98.97	AP001918
4486	IncFII	95.8	AY458016
4486	IncFII(pHN7A8)	98.08	JN232517
4486	p0111	98.53	AP010962
4487	ColpVC	96.89	JX133088
4487	IncFIB(AP001918)	97.21	AP001918
4487	IncFII(pHN7A8)	96.15	JN232517
4487	p0111	98.52	AP010962
4488	ColpVC	96.89	JX133088
4488	IncFIB(AP001918)	98.97	AP001918
4488	IncFII	95.8	AY458016
4488	IncFII(pHN7A8)	98.08	JN232517
4488	p0111	98.38	AP010962
4489	Col(pHAD28)	93.13	KU674895
4489	Col156	97.37	NC009781
4489	IncFIB(AP001918)	98.39	AP001918
4489	IncFIC(FII)	95.79	AP001918
4572	Col(MG828)	94.06	NC008486
4572	ColpVC	99.48	JX133088
4572	IncFIB(AP001918)	98.39	AP001918
4572	IncFII	96.56	AY458016
4572	IncHI2	100	BX664015
4572	IncHI2A	99.52	BX664015
4573	Col(MG828)	93.51	NC008486
4573	ColpVC	98.96	JX133088
4573	IncFIB(AP001918)	98.39	AP001918
4573	IncI1-I(Gamma)	100	AP005147
4573	IncX1	98.66	EU370913
4574	Col(MG828)	94.19	NC008486
4574	ColpVC	100	JX133088
4574	IncFIB(AP001918)	98.24	AP001918
4574	IncI1-I(Gamma)	100	AP005147
4574	IncX1	98.66	EU370913
4575	ColpVC	98.96	JX133088
4575	IncFIB(AP001918)	98.39	AP001918
4575	IncI1-I(Gamma)	100	AP005147
4575	IncX1	98.66	EU370913
4577	ColpVC	98.96	JX133088
4577	IncFIB(AP001918)	97.51	AP001918
4577	IncFIC(FII)	95.79	AP001918
4578	ColpVC	98.96	JX133088
4578	IncFIB(AP001918)	98.24	AP001918
4578	IncFII	96.56	AY458016
4578	IncHI2	100	BX664015
4578	IncHI2A	99.52	BX664015
4578	p0111	98.42	AP010962
4579	Col(MG828)	95	NC008486
4579	Col156	94.81	NC009781
4579	ColpVC	100	JX133088
4579	IncFIB(AP001918)	98.39	AP001918
4579	IncFII	96.56	AY458016
6556	IncFIB(AP001918)	97.51	AP001918
6556	IncFIC(FII)	95.79	AP001918
6557	Col(MG828)	95.35	NC008486
6557	IncFIB(AP001918)	97.36	AP001918
6557	IncFII	96.56	AY458016
6558	Col(MG828)	92.64	NC008486
6558	IncFIB(AP001918)	98.39	AP001918
6558	IncFIC(FII)	95.79	AP001918
6558	IncI1-I(Gamma)	100	AP005147
6558	p0111	98.64	AP010962
6559	Col(MG828)	91.33	NC008486
6559	IncFIB(AP001918)	97.36	AP001918
6559	IncFII	96.56	AY458016
6560	Col(MG828)	94.19	NC008486
6560	Col156	94.81	NC009781
6560	IncFIB(AP001918)	98.09	AP001918
6560	IncFII(pSE11)	95.09	AP009242
6560	IncX1	98.66	EU370913
6560	p0111	98.64	AP010962
6561	Col(MG828)	92.37	NC008486
6561	IncFIB(AP001918)	97.36	AP001918
6561	IncFIC(FII)	95.79	AP001918
6562	Col(MG828)	94.57	NC008486
6562	Col156	94.81	NC009781
6562	IncFIA	100	AP001918
6562	IncFIB(AP001918)	98.39	AP001918
6562	IncFIC(FII)	95.79	AP001918
6562	IncI1-I(Gamma)	100	AP005147
6563	Col(MG828)	95.35	NC008486
6563	IncFIB(AP001918)	97.36	AP001918
6563	IncFIC(FII)	95.79	AP001918
6563	IncI1-I(Gamma)	100	AP005147
6563	IncY	99.74	K02380
6564	Col(MG828)	94.19	NC008486
6564	IncFIB(AP001918)	98.39	AP001918
6564	IncFIC(FII)	95.81	AP001918
6564	IncX1	98.66	EU370913
6565	Col(MG828)	93.51	NC008486
6565	ColpVC	99.48	JX133088
6565	IncFIB(AP001918)	98.39	AP001918
6565	IncFII	96.56	AY458016
6566	Col(MG828)	91.98	NC008486
6566	IncFIB(AP001918)	98.39	AP001918
6566	IncFII	96.18	AY458016
6567	Col(MG828)	93.89	NC008486
6567	IncFIB(AP001918)	98.97	AP001918
6567	IncFII	95.04	AY458016
6568	Col(MG828)	91.98	NC008486
6568	IncB/O/K/Z	97.99	FN868832
6568	IncFIB(AP001918)	97.51	AP001918
6568	IncFIC(FII)	95.79	AP001918
6569	Col(MG828)	93.13	NC008486
6569	ColpVC	99.48	JX133088
6569	IncFIB(AP001918)	98.39	AP001918
6569	IncFII	100	AY458016
6569	IncI1-I(Gamma)	99.3	AP005147
6569	IncX1	98.93	EU370913
6570	IncFIB(AP001918)	98.39	AP001918
6570	IncFII	96.56	AY458016
6570	IncFII(pHN7A8)	97.69	JN232517
6571	IncB/O/K/Z	96.69	CU928147
6571	IncFIB(AP001918)	98.53	AP001918
6571	IncFII	96.56	AY458016
6571	IncI1-I(Gamma)	99.3	AP005147
6573	IncFIB(AP001918)	98.39	AP001918
6573	IncFII(pSE11)	95.12	AP009242
6575	Col(MG828)	93.89	NC008486
6575	Col156	99.35	NC009781
6575	IncFIB(AP001918)	98.53	AP001918
6575	IncFII	96.56	AY458016
6575	IncI1-I(Gamma)	100	AP005147
6575	IncX1	98.66	EU370913
6575	IncX4	98.88	FN543504
6576	Col(MG828)	95.08	NC008486
6576	IncB/O/K/Z	96.69	CU928147
6576	IncFIB(AP001918)	98.68	AP001918
6576	IncFII	96.56	AY458016
6576	IncX1	98.93	EU370913
6578	Col(MG828)	93.51	NC008486
6578	Col440I	96.36	CP023920
6578	ColpVC	99.48	JX133088
6578	IncFIB(AP001918)	98.39	AP001918
6578	IncFII	96.56	AY458016
6579	Col(MG828)	93.89	NC008486
6579	Col440I	95.61	CP023920
6579	ColpVC	96.89	JX133088
6579	IncHI1B(pNDM-CIT)	93.49	JX182975
6579	IncHI2	100	BX664015
6579	IncHI2A	99.52	BX664015
6579	IncI1-I(Gamma)	100	AP005147
6579	IncX2	100	JQ269335
6579	p0111	98.64	AP010962
6580	Col(MG828)	93.51	NC008486
6580	Col(pHAD28)	93.13	KU674895
6580	IncB/O/K/Z	96.69	CU928147
6580	IncFIB(AP001918)	98.39	AP001918
6580	IncFIC(FII)	95.79	AP001918
6581	IncB/O/K/Z	97.32	FN868832
6581	IncFIB(AP001918)	98.39	AP001918
6581	IncFII(pRSB107)	96.18	AJ851089
6581	IncX4	98.88	FN543504
6582	Col(MG828)	91.98	NC008486
6582	Col156	99.35	NC009781
6582	IncFIB(AP001918)	98.39	AP001918
6582	IncFIB(pLF82-PhagePlasmid)	100	CU638872
6582	IncFII	96.56	AY458016
6583	Col(MG828)	93.51	NC008486
6583	ColpVC	99.48	JX133088
6583	IncB/O/K/Z	97.99	FN868832
6583	IncFIB(AP001918)	97.51	AP001918
6583	IncFIC(FII)	95.79	AP001918
6584	Col(MG828)	93.93	NC008486
6584	ColpVC	99.48	JX133088
6584	IncB/O/K/Z	97.99	FN868832
6584	IncFIB(AP001918)	98.39	AP001918
6584	IncFII	96.56	AY458016
6989	Col(MG828)	94.86	NC008486
6989	Col156	94.81	NC009781
6989	ColRNAI	90.84	DQ298019
6989	IncFIB(AP001918)	98.53	AP001918
6989	IncFIB(pLF82-PhagePlasmid)	99.82	CU638872
6989	IncFIC(FII)	95.59	AP001918
6990	Col(MG828)	94.19	NC008486
6990	Col(pHAD28)	93.13	KU674895
6990	IncFIB(AP001918)	98.39	AP001918
6990	IncFII	100	AY458016
6990	IncI1-I(Gamma)	100	AP005147
6990	IncQ1	100	M28829
6991	Col(MG828)	94.35	NC008486
6991	Col156	94.81	NC009781
6991	IncFIB(AP001918)	97.36	AP001918
6991	IncFII	96.56	AY458016
6992	Col(MG828)	94.19	NC008486
6992	IncHI1B(pNDM-CIT)	93.49	JX182975
6992	IncI1-I(Gamma)	100	AP005147
6992	IncX1	98.66	EU370913
6992	p0111	98.64	AP010962
6993	Col(MG828)	94.19	NC008486
6993	IncHI1B(pNDM-CIT)	93.49	JX182975
6993	IncX1	98.66	EU370913
6993	p0111	98.64	AP010962
6994	Col(MG828)	91.98	NC008486
6994	Col156	94.81	NC009781
6994	IncFIA	99.74	AP001918
6994	IncFIB(AP001918)	96.48	AP001918
6994	IncFII	98.85	AY458016
6994	IncI1-I(Gamma)	99.3	AP005147
6994	IncX1	98.66	EU370913
6995	Col(MG828)	94.19	NC008486
6995	Col156	94.81	NC009781
6995	IncFIA	99.74	AP001918
6995	IncFIB(AP001918)	98.53	AP001918
6995	IncFII	95.8	AY458016
6995	IncI1-I(Gamma)	100	AP005147
6995	IncX1	98.66	EU370913
6996	Col8282	100	DQ995352
6996	IncFII(29)	100	CP003035
6996	IncI1-I(Gamma)	100	AP005147
6996	IncX1	98.66	EU370913
6997	IncFIB(AP001918)	97.51	AP001918
6998	IncFIB(AP001918)	98.39	AP001918
6998	IncFIC(FII)	95.79	AP001918
6999	IncFIB(AP001918)	98.39	AP001918
6999	IncFIC(FII)	95.79	AP001918
7000	Col(MG828)	91.98	NC008486
7000	Col156	94.81	NC009781
7000	IncFIB(AP001918)	98.83	AP001918
7000	IncFIC(FII)	95.39	AP001918
7001	IncFIB(AP001918)	97.36	AP001918
7001	IncFII(pSE11)	95.83	AP009242
7001	IncI1-I(Gamma)	100	AP005147
7001	IncY	99.74	K02380
7002	IncFIB(AP001918)	96.84	AP001918
7002	IncFII(pSE11)	95.58	AP009242
7002	IncI1-I(Gamma)	100	AP005147
7002	IncY	99.74	K02380
7003	Col(MG828)	94.27	NC008486
7003	Col156	94.81	NC009781
7003	Col440I	94.12	CP023920
7003	Col8282	100	DQ995352
7003	ColRNAI	93.18	DQ298019
7003	ColpVC	98.96	JX133088
7003	IncI1-I(Gamma)	100	AP005147
7003	IncX1	98.66	EU370913
7003	IncX4	100	CP002895
7005	Col(MG828)	94.19	NC008486
7005	Col156	94.81	NC009781
7005	IncFIB(AP001918)	97.51	AP001918
7005	IncFII(pSE11)	95.09	AP009242
7005	IncX1	98.66	EU370913
7005	p0111	98.08	AP010962
7006	Col(MG828)	91.98	NC008486
7006	IncFIB(AP001918)	98.39	AP001918
7006	IncFII	96.18	AY458016
7007	IncFIB(AP001918)	98.39	AP001918
7007	IncFIC(FII)	95.79	AP001918
7008	Col(MG828)	93.51	NC008486
7008	Col(pHAD28)	93.13	KU674895
7008	Col156	97.37	NC009781
7008	ColpVC	96.89	JX133088
7008	IncFIB(AP001918)	98.39	AP001918
7008	IncFIC(FII)	95.79	AP001918
7009	Col(MG828)	93.51	NC008486
7009	IncFIB(AP001918)	98.39	AP001918
7009	IncFIC(FII)	95.99	AP001918
7010	Col(pHAD28)	93.13	KU674895
7010	Col156	97.37	NC009781
7010	IncFIB(AP001918)	98.39	AP001918
7010	IncFIC(FII)	95.79	AP001918
7011	Col(MG828)	94.19	NC008486
7011	Col156	99.35	NC009781
7011	IncB/O/K/Z	96.69	CU928147
7011	IncFIB(AP001918)	98.39	AP001918
7011	IncFII	95.85	AY458016
7011	IncI1-I(Gamma)	99.3	AP005147
7012	Col(MG828)	91.98	NC008486
7012	IncFIB(AP001918)	98.24	AP001918
7012	IncFII	96.56	AY458016
7013	Col(MG828)	93.51	NC008486
7013	ColpVC	99.48	JX133088
7013	IncFIB(AP001918)	98.39	AP001918
7013	IncFII	96.56	AY458016
7014	Col(MG828)	94.19	NC008486
7014	Col156	100	NC009781
7014	Col440I	96.36	CP023920
7014	ColpVC	99.48	JX133088
7014	IncFIB(AP001918)	98.39	AP001918
7014	IncFII	96.56	AY458016
7015	Col(MG828)	94.44	NC008486
7015	Col8282	100	DQ995352
7015	ColpVC	99.48	JX133088
7015	IncFIB(AP001918)	98.39	AP001918
7015	IncFIC(FII)	95.79	AP001918
7015	IncI1-I(Gamma)	100	AP005147
7016	IncB/O/K/Z	97.99	FN868832
7016	IncFIB(AP001918)	97.51	AP001918
7016	IncFIC(FII)	95.79	AP001918
7017	Col(MG828)	91.98	NC008486
7017	IncFIB(AP001918)	98.39	AP001918
7017	IncFII	96.18	AY458016
7018	Col(MG828)	93.51	NC008486
7018	Col156	96.91	NC009781
7018	ColRNAI	90.83	DQ298019
7018	ColpVC	96.89	JX133088
7018	IncFIB(AP001918)	98.39	AP001918
7018	IncFIC(FII)	95.79	AP001918
7018	IncI1-I(Gamma)	100	AP005147
7019	IncB/O/K/Z	97.99	FN868832
7019	IncFIB(AP001918)	97.51	AP001918
7020	IncB/O/K/Z	97.99	FN868832
7020	IncFIB(AP001918)	97.51	AP001918
7021	IncB/O/K/Z	97.99	FN868832
7021	IncFIB(AP001918)	97.51	AP001918
7021	IncFIC(FII)	95.79	AP001918
7022	IncB/O/K/Z	97.99	FN868832
7022	IncFIB(AP001918)	97.51	AP001918
7022	IncFIC(FII)	95.79	AP001918
7030	Col(MG828)	94.3	NC008486
7030	IncFIB(AP001918)	97.36	AP001918
7030	IncFII	96.56	AY458016
7031	Col(MG828)	95	NC008486
7031	IncFIB(AP001918)	98.39	AP001918
7031	IncFIC(FII)	95.79	AP001918
7032	Col(MG828)	95	NC008486
7032	IncFIB(AP001918)	97.36	AP001918
7032	IncFII	96.56	AY458016
7033	Col(MG828)	91.98	NC008486
7033	Col156	94.81	NC009781
7033	IncFIB(AP001918)	97.36	AP001918
7033	IncFIC(FII)	95.79	AP001918
7033	IncFII(pRSB107)	96.18	AJ851089
7033	IncI1-I(Gamma)	100	AP005147
7033	IncX1	94.92	EU370913
7034	Col(MG828)	91.98	NC008486
7034	Col(pHAD28)	91.6	KU674895
7034	Col156	94.81	NC009781
7034	IncI1-I(Gamma)	100	AP005147
7034	IncX1	98.66	EU370913
7035	Col(MG828)	95.22	NC008486
7035	Col156	96.1	NC009781
7035	Col440I	95.61	CP023920
7035	IncFIA	100	AP001918
7035	IncFIB(AP001918)	98.39	AP001918
7035	IncFIC(FII)	95.79	AP001918
7035	IncFII(29)	100	CP003035
7035	IncI1-I(Gamma)	100	AP005147
7035	IncX1	98.66	EU370913
7035	IncX4	98.88	FN543504
7035	p0111	99	AP010962
7036	Col(MG828)	95.35	NC008486
7036	IncFIB(AP001918)	97.36	AP001918
7036	IncFII	96.56	AY458016
7087	Col(MG828)	94.86	NC008486
7087	Col156	94.81	NC009781
7087	ColRNAI	90.84	DQ298019
7087	IncFIB(AP001918)	98.53	AP001918
7087	IncFIB(pLF82-PhagePlasmid)	99.82	CU638872
7087	IncFIC(FII)	95.59	AP001918
7088	Col(MG828)	94.19	NC008486
7088	Col(pHAD28)	93.13	KU674895
7088	IncFIB(AP001918)	98.39	AP001918
7088	IncFII	100	AY458016
7088	IncI1-I(Gamma)	100	AP005147
7088	IncQ1	100	M28829
7089	Col(MG828)	94.35	NC008486
7089	Col156	94.81	NC009781
7089	IncFIB(AP001918)	97.36	AP001918
7089	IncFII	96.56	AY458016
7090	IncFIB(AP001918)	98.39	AP001918
7090	IncFIC(FII)	95.79	AP001918
7091	IncFIB(AP001918)	98.39	AP001918
7091	IncFIC(FII)	95.79	AP001918
7092	Col(MG828)	91.98	NC008486
7092	Col156	94.81	NC009781
7092	IncFIB(AP001918)	98.83	AP001918
7092	IncFIC(FII)	95.39	AP001918
7093	Col(MG828)	94.19	NC008486
7093	IncHI1B(pNDM-CIT)	93.49	JX182975
7093	IncI1-I(Gamma)	100	AP005147
7093	IncX1	98.66	EU370913
7093	p0111	98.64	AP010962
7094	Col(MG828)	94.19	NC008486
7094	IncHI1B(pNDM-CIT)	93.49	JX182975
7094	IncX1	98.66	EU370913
7094	p0111	98.64	AP010962
7095	Col(MG828)	91.98	NC008486
7095	Col156	94.81	NC009781
7095	IncFIA	99.74	AP001918
7095	IncFIB(AP001918)	96.48	AP001918
7095	IncFII	98.85	AY458016
7095	IncI1-I(Gamma)	99.3	AP005147
7095	IncX1	98.66	EU370913
7096	IncFIB(AP001918)	97.51	AP001918
7097	Col(MG828)	94.19	NC008486
7097	Col156	94.81	NC009781
7097	IncFIA	99.74	AP001918
7097	IncFIB(AP001918)	98.53	AP001918
7097	IncFII	95.8	AY458016
7097	IncI1-I(Gamma)	100	AP005147
7097	IncX1	98.66	EU370913
7098	Col8282	100	DQ995352
7098	IncFII(29)	100	CP003035
7098	IncI1-I(Gamma)	100	AP005147
7098	IncX1	98.66	EU370913
7099	Col(MG828)	94.27	NC008486
7099	Col156	94.81	NC009781
7099	Col440I	94.12	CP023920
7099	Col8282	100	DQ995352
7099	ColRNAI	93.18	DQ298019
7099	ColpVC	98.96	JX133088
7099	IncI1-I(Gamma)	100	AP005147
7099	IncX1	98.66	EU370913
7099	IncX4	100	CP002895
7100	IncFIB(AP001918)	96.84	AP001918
7100	IncFII(pSE11)	95.58	AP009242
7100	IncI1-I(Gamma)	100	AP005147
7100	IncY	99.74	K02380
7101	IncFIB(AP001918)	97.36	AP001918
7101	IncFII(pSE11)	95.83	AP009242
7101	IncI1-I(Gamma)	100	AP005147
7101	IncY	99.74	K02380
7102	Col(MG828)	94.3	NC008486
7102	IncFIB(AP001918)	97.36	AP001918
7102	IncFII	96.56	AY458016
7103	Col(MG828)	95	NC008486
7103	IncFIB(AP001918)	98.39	AP001918
7103	IncFIC(FII)	95.79	AP001918
7104	Col(MG828)	95	NC008486
7104	IncFIB(AP001918)	97.36	AP001918
7104	IncFII	96.56	AY458016
7106	Col(MG828)	95.35	NC008486
7106	IncFIB(AP001918)	97.36	AP001918
7106	IncFII	96.56	AY458016
7107	Col(MG828)	94.19	NC008486
7107	Col156	94.81	NC009781
7107	IncFIB(AP001918)	97.51	AP001918
7107	IncFII(pSE11)	95.09	AP009242
7107	IncX1	98.66	EU370913
7107	p0111	98.08	AP010962
7108	Col(MG828)	91.98	NC008486
7108	Col156	94.81	NC009781
7108	IncFIB(AP001918)	97.36	AP001918
7108	IncFIC(FII)	95.79	AP001918
7108	IncFII(pRSB107)	96.18	AJ851089
7108	IncI1-I(Gamma)	100	AP005147
7108	IncX1	94.92	EU370913
7109	Col(MG828)	91.98	NC008486
7109	Col(pHAD28)	91.6	KU674895
7109	Col156	94.81	NC009781
7109	IncI1-I(Gamma)	100	AP005147
7109	IncX1	98.66	EU370913
7110	Col(MG828)	95.22	NC008486
7110	Col156	96.1	NC009781
7110	Col440I	95.61	CP023920
7110	IncFIA	100	AP001918
7110	IncFIB(AP001918)	98.39	AP001918
7110	IncFIC(FII)	95.79	AP001918
7110	IncFII(29)	100	CP003035
7110	IncI1-I(Gamma)	100	AP005147
7110	IncX1	98.66	EU370913
7110	IncX4	98.88	FN543504
7110	p0111	99	AP010962
7120	IncB/O/K/Z	97.99	FN868832
7120	IncFIB(AP001918)	97.51	AP001918
7120	IncFIC(FII)	95.79	AP001918
7121	IncB/O/K/Z	97.99	FN868832
7121	IncFIB(AP001918)	97.51	AP001918
7122	IncB/O/K/Z	97.99	FN868832
7122	IncFIB(AP001918)	97.51	AP001918
7123	IncB/O/K/Z	97.99	FN868832
7123	IncFIB(AP001918)	97.51	AP001918
7123	IncFIC(FII)	95.79	AP001918
7124	IncB/O/K/Z	97.99	FN868832
7124	IncFIB(AP001918)	97.51	AP001918
7124	IncFIC(FII)	95.79	AP001918
7125	Col(MG828)	91.98	NC008486
7125	IncFIB(AP001918)	98.39	AP001918
7125	IncFII	96.18	AY458016
7126	Col(MG828)	93.51	NC008486
7126	Col156	96.91	NC009781
7126	ColRNAI	90.83	DQ298019
7126	ColpVC	96.89	JX133088
7126	IncFIB(AP001918)	98.39	AP001918
7126	IncFIC(FII)	95.79	AP001918
7126	IncI1-I(Gamma)	100	AP005147
7127	Col(MG828)	91.98	NC008486
7127	IncFIB(AP001918)	98.39	AP001918
7127	IncFII	96.18	AY458016
7128	IncFIB(AP001918)	98.39	AP001918
7128	IncFIC(FII)	95.79	AP001918
7129	Col(MG828)	93.51	NC008486
7129	Col(pHAD28)	93.13	KU674895
7129	Col156	97.37	NC009781
7129	ColpVC	96.89	JX133088
7129	IncFIB(AP001918)	98.39	AP001918
7129	IncFIC(FII)	95.79	AP001918
7130	Col(MG828)	93.51	NC008486
7130	IncFIB(AP001918)	98.39	AP001918
7130	IncFIC(FII)	95.99	AP001918
7131	Col(pHAD28)	93.13	KU674895
7131	Col156	97.37	NC009781
7131	IncFIB(AP001918)	98.39	AP001918
7131	IncFIC(FII)	95.79	AP001918
7132	Col(MG828)	94.19	NC008486
7132	Col156	99.35	NC009781
7132	IncB/O/K/Z	96.69	CU928147
7132	IncFIB(AP001918)	98.39	AP001918
7132	IncFII	95.85	AY458016
7132	IncI1-I(Gamma)	99.3	AP005147
7133	Col(MG828)	91.98	NC008486
7133	IncFIB(AP001918)	98.24	AP001918
7133	IncFII	96.56	AY458016
7134	Col(MG828)	93.51	NC008486
7134	ColpVC	99.48	JX133088
7134	IncFIB(AP001918)	98.39	AP001918
7134	IncFII	96.56	AY458016
7135	Col(MG828)	94.19	NC008486
7135	Col156	100	NC009781
7135	Col440I	96.36	CP023920
7135	ColpVC	99.48	JX133088
7135	IncFIB(AP001918)	98.39	AP001918
7135	IncFII	96.56	AY458016
7136	Col(MG828)	94.44	NC008486
7136	Col8282	100	DQ995352
7136	ColpVC	99.48	JX133088
7136	IncFIB(AP001918)	98.39	AP001918
7136	IncFIC(FII)	95.79	AP001918
7136	IncI1-I(Gamma)	100	AP005147
7137	Col(MG828)	91.98	NC008486
7137	Col156	94.81	NC009781
7137	Col440I	94.12	CP023920
7137	ColRNAI	93.18	DQ298019
7137	ColpVC	99.48	JX133088
7137	IncFIB(AP001918)	98.39	AP001918
7137	IncFII	96.56	AY458016
7137	IncHI1B(pNDM-CIT)	93.49	JX182975
7137	IncI1-I(Gamma)	99.3	AP005147
7137	p0111	98.53	AP010962
7138	Col(pHAD28)	93.13	KU674895
7138	Col156	97.37	NC009781
7138	ColpVC	99.48	JX133088
7138	IncFIB(AP001918)	98.39	AP001918
7138	IncFIC(FII)	95.79	AP001918
7138	IncFII	95.8	AY458016
7139	Col(MG828)	93.51	NC008486
7139	IncFIB(AP001918)	98.39	AP001918
7139	IncFIC(FII)	95.79	AP001918
7140	Col(MG828)	93.13	NC008486
7140	Col156	94.81	NC009781
7140	ColpVC	97.93	JX133088
7140	IncFIB(AP001918)	98.39	AP001918
7140	IncFIC(FII)	95.79	AP001918
7141	Col(MG828)	94.09	NC008486
7141	IncFIB(AP001918)	98.53	AP001918
7141	IncFII(pRSB107)	95.8	AJ851089
7141	IncHI1B(pNDM-CIT)	93.49	JX182975
7141	IncX1	98.66	EU370913
7141	p0111	98.53	AP010962
7142	Col156	97.37	NC009781
7142	IncFIB(AP001918)	98.39	AP001918
7142	IncFIC(FII)	95.79	AP001918
7143	Col(MG828)	93.89	NC008486
7143	Col156	90.79	NC009781
7143	IncFIB(AP001918)	98.39	AP001918
7143	IncFIC(FII)	95.79	AP001918
7143	IncFII(pHN7A8)	98.08	JN232517
7143	IncI1-I(Gamma)	100	AP005147
7143	IncI2	100	KP347127
7143	p0111	98.31	AP010962
7144	Col(pHAD28)	90.08	KU674895
7144	IncFIB(AP001918)	98.39	AP001918
7144	IncFIC(FII)	95.79	AP001918
7144	IncI1-I(Gamma)	100	AP005147
7144	IncI2	100	KP347127
7144	IncQ1	100	M28829
7144	p0111	98.53	AP010962
7145	Col(MG828)	94.57	NC008486
7145	IncB/O/K/Z	97.99	FN868832
7145	IncFIB(AP001918)	97.51	AP001918
7145	IncFIC(FII)	95.79	AP001918
7146	Col(MG828)	94.19	NC008486
7146	IncFIB(AP001918)	98.39	AP001918
7146	IncFII	96.56	AY458016
7147	Col(MG828)	94.19	NC008486
7147	Col156	99.35	NC009781
7147	IncB/O/K/Z	96.69	CU928147
7147	IncFIB(AP001918)	98.39	AP001918
7147	IncFII	96.56	AY458016
7148	Col(MG828)	94.19	NC008486
7148	IncFIB(AP001918)	98.09	AP001918
7148	IncFIC(FII)	95.79	AP001918
7148	IncX1	98.66	EU370913
7149	Col(MG828)	91.76	NC008486
7149	IncFIB(AP001918)	98.39	AP001918
7149	IncFII	96.56	AY458016
7150	Col(MG828)	91.98	NC008486
7150	Col156	99.35	NC009781
7150	IncFIB(AP001918)	98.39	AP001918
7150	IncFII	96.56	AY458016
7151	Col(MG828)	91.98	NC008486
7151	Col156	99.35	NC009781
7151	IncFIB(AP001918)	98.35	AP001918
7151	IncFII	96.24	AY458016
7152	Col(MG828)	91.98	NC008486
7152	Col156	99.35	NC009781
7152	IncB/O/K/Z	96.69	CU928147
7152	IncFIB(AP001918)	98.39	AP001918
7152	IncFII	96.56	AY458016
7153	Col(MG828)	94.62	NC008486
7153	IncFIB(AP001918)	98.39	AP001918
7153	IncFII	96.56	AY458016
7154	Col(MG828)	91.86	NC008486
7154	Col156	94.81	NC009781
7154	IncFIA	99.74	AP001918
7154	IncFIB(AP001918)	99.56	AP001918
7154	IncFIC(FII)	95.79	AP001918
7154	IncI1-I(Gamma)	99.3	AP005147
7155	Col156	94.81	NC009781
7155	ColpVC	99.44	JX133088
7155	IncFIA	99.74	AP001918
7155	IncFIB(AP001918)	99.56	AP001918
7155	IncFIC(FII)	95.79	AP001918
7155	IncI1-I(Gamma)	99.3	AP005147
7156	Col(MG828)	91.98	NC008486
7156	ColpVC	98.96	JX133088
7156	IncFIB(AP001918)	98.39	AP001918
7156	IncFIC(FII)	95.79	AP001918
7156	IncFII(29)	100	CP003035
7157	Col(MG828)	93.51	NC008486
7157	ColpVC	99.48	JX133088
7157	IncFIB(AP001918)	98.39	AP001918
7157	IncFII	96.56	AY458016
7158	Col(MG828)	94.19	NC008486
7158	Col156	99.35	NC009781
7158	IncB/O/K/Z	96.69	CU928147
7158	IncFIB(AP001918)	98.39	AP001918
7158	IncFII	96.56	AY458016
7160	Col(MG828)	94.19	NC008486
7160	Col440I	96.36	CP023920
7160	ColpVC	99.48	JX133088
7160	IncFIB(AP001918)	98.39	AP001918
7160	IncFII	96.56	AY458016
7161	Col(MG828)	93.51	NC008486
7161	ColpVC	99.48	JX133088
7161	IncFIB(AP001918)	98.39	AP001918
7161	IncFII	96.56	AY458016
7162	Col(MG828)	94.19	NC008486
7162	ColpVC	99.48	JX133088
7162	IncFIB(AP001918)	98.39	AP001918
7162	IncFII	96.56	AY458016
7163	Col(MG828)	91.98	NC008486
7163	ColpVC	98.96	JX133088
7163	IncFIB(AP001918)	98.39	AP001918
7163	IncFIC(FII)	95.79	AP001918
7163	IncFII(29)	100	CP003035
7164	Col(MG828)	93.55	NC008486
7164	ColpVC	92.82	JX133088
7164	IncFIB(AP001918)	98.39	AP001918
7164	IncFII	96.56	AY458016
7165	Col(MG828)	93.51	NC008486
7165	ColpVC	99.48	JX133088
7165	IncFIB(AP001918)	98.39	AP001918
7165	IncFII	96.56	AY458016
7166	Col(MG828)	92.75	NC008486
7166	IncFIB(AP001918)	97.36	AP001918
7166	IncFIC(FII)	95.79	AP001918
7167	Col(MG828)	94.19	NC008486
7167	Col156	94.81	NC009781
7167	ColpVC	99.48	JX133088
7167	IncFIB(AP001918)	98.39	AP001918
7167	IncFII	96.56	AY458016
7168	Col(MG828)	94.19	NC008486
7168	IncFIB(AP001918)	98.39	AP001918
7168	IncFIC(FII)	95.79	AP001918
7169	Col(MG828)	91.98	NC008486
7169	IncFIB(AP001918)	97.36	AP001918
7169	IncFIC(FII)	95.79	AP001918
7170	IncFIB(AP001918)	98.39	AP001918
7170	IncFIC(FII)	95.79	AP001918
7170	IncI1-I(Gamma)	99.3	AP005147
7170	IncI2(Delta)	97.83	AP002527
7171	Col(MG828)	93.51	NC008486
7171	ColpVC	95.24	JX133088
7171	IncFIB(AP001918)	98.39	AP001918
7171	IncFII	96.56	AY458016
7171	IncFII(pHN7A8)	97.69	JN232517
7172	Col(MG828)	90.23	NC008486
7172	Col156	94.16	NC009781
7172	IncFIB(AP001918)	98.39	AP001918
7172	IncFII(pHN7A8)	97.69	JN232517
7173	Col(MG828)	94.19	NC008486
7173	Col156	94.81	NC009781
7173	Col440I	96.36	CP023920
7173	ColpVC	94.21	JX133088
7173	IncFIB(AP001918)	98.39	AP001918
7173	IncFII	96.56	AY458016
7174	ColpVC	99.48	JX133088
7174	IncFIB(AP001918)	98.39	AP001918
7174	IncFII	96.56	AY458016
7174	IncFII(pHN7A8)	97.69	JN232517
7175	IncB/O/K/Z	97.99	FN868832
7175	IncFIB(AP001918)	98.39	AP001918
7175	IncFII	100	AY458016
7175	p0111	98.87	AP010962
8649	Col(MG828)	94.57	NC008486
8649	IncFIA	99.74	AP001918
8649	IncFIB(AP001918)	99.56	AP001918
8649	IncFIC(FII)	95.79	AP001918
8649	IncI1-I(Gamma)	99.3	AP005147
8653	IncB/O/K/Z	97.99	FN868832
8653	IncFIB(AP001918)	98.39	AP001918
8653	IncFII	96.56	AY458016
8653	IncI1-I(Gamma)	99.3	AP005147
8653	IncI2	100	KP347127
8654	IncB/O/K/Z	97.99	FN868832
8654	IncFIB(AP001918)	98.39	AP001918
8654	IncFII	96.56	AY458016
8654	IncI1-I(Gamma)	99.3	AP005147
8654	IncI2	100	KP347127
8656	IncB/O/K/Z	97.97	FN868832
8661	Col(MG828)	91.98	NC008486
8661	Col(pHAD28)	91.57	KU674895
8661	IncFIB(AP001918)	98.39	AP001918
8661	IncFIC(FII)	95.79	AP001918
8661	IncI1-I(Gamma)	100	AP005147
8661	IncI2(Delta)	98.42	AP002527
8669	Col(MG828)	90.7	NC008486
8669	Col(pHAD28)	93.8	KU674895
8669	Col156	94.81	NC009781
8669	IncB/O/K/Z	93.96	FN868832
8669	IncFIB(AP001918)	98.39	AP001918
8669	IncFII(pRSB107)	96.18	AJ851089
8670	Col(MG828)	90.7	NC008486
8670	Col(pHAD28)	93.8	KU674895
8670	Col156	94.81	NC009781
8670	IncB/O/K/Z	93.96	FN868832
8670	IncFIB(AP001918)	98.39	AP001918
8670	IncFII(pRSB107)	96.18	AJ851089
8671	Col(MG828)	94.82	NC008486
8671	IncFIB(AP001918)	98.39	AP001918
8671	IncFIC(FII)	95.79	AP001918
8671	IncI1-I(Gamma)	99.3	AP005147
8678	Col(MG828)	91.98	NC008486
8678	IncFIB(AP001918)	98.39	AP001918
8678	IncFII	96.56	AY458016
8679	Col(MG828)	92.46	NC008486
8679	IncFIB(AP001918)	98.39	AP001918
8679	IncFII	100	AY458016
8679	IncHI2	100	BX664015
8679	IncHI2A	99.52	BX664015
8679	IncQ1	100	M28829
8679	p0111	98.53	AP010962
8680	Col(MG828)	94.27	NC008486
8680	IncFIB(AP001918)	98.39	AP001918
8680	IncFII	96.56	AY458016
8680	IncX1	98.93	EU370913
8681	Col(pHAD28)	100	KU674895
8681	Col156	98.03	NC009781
8681	Col440I	93.64	CP023920
8681	IncFIB(AP001918)	98.39	AP001918
8681	IncFIC(FII)	95.79	AP001918
8682	Col(MG828)	94.19	NC008486
8682	Col156	94.81	NC009781
8682	ColpVC	96.86	JX133088
8682	IncFIB(AP001918)	98.39	AP001918
8682	IncFIC(FII)	95.79	AP001918
8682	IncI1-I(Gamma)	100	AP005147
8683	Col(MG828)	94.19	NC008486
8683	Col(pHAD28)	90.84	KU674895
8683	Col156	94.81	NC009781
8683	ColRNAI	90.08	DQ298019
8683	IncFIB(AP001918)	98.39	AP001918
8683	IncFII	96.56	AY458016
8683	IncHI2	100	BX664015
8683	IncHI2A	99.52	BX664015
8683	IncI1-I(Gamma)	100	AP005147
8684	IncFII	100	AY458016
8684	IncQ1	100	M28829
8685	IncFIB(AP001918)	98.39	AP001918
8685	IncFIB(pLF82-PhagePlasmid)	99.64	CU638872
8685	IncFII	96.56	AY458016
8685	IncFII(pHN7A8)	98.08	JN232517
8686	IncFIB(AP001918)	98.39	AP001918
8686	IncFIC(FII)	95.79	AP001918
8686	IncI1-I(Gamma)	99.3	AP005147
8686	IncI2	100	KP347127
8687	IncFIB(AP001918)	98.39	AP001918
8687	IncFIC(FII)	95.79	AP001918
8688	IncFIB(AP001918)	98.39	AP001918
8688	IncFIC(FII)	95.79	AP001918
8689	IncFIB(AP001918)	98.39	AP001918
8689	IncFII	96.56	AY458016
8689	IncI1-I(Gamma)	100	AP005147
8690	IncFIB(AP001918)	98.39	AP001918
8690	IncFII	96.56	AY458016
8690	IncHI2	100	BX664015
8690	IncHI2A	99.52	BX664015
8691	Col(MG828)	94.19	NC008486
8691	IncFIB(AP001918)	98.39	AP001918
8691	IncFII	96.56	AY458016
8692	Col156	98.03	NC009781
8692	IncFIB(AP001918)	98.39	AP001918
8692	IncFIC(FII)	95.79	AP001918
8693	IncFIB(AP001918)	98.39	AP001918
8693	IncFIC(FII)	95.79	AP001918
8694	IncFIB(AP001918)	98.39	AP001918
8694	IncFIC(FII)	95.79	AP001918
8695	IncFIB(AP001918)	98.39	AP001918
8695	IncFIC(FII)	95.79	AP001918
8696	Col(MG828)	94.19	NC008486
8696	IncFIB(AP001918)	98.39	AP001918
8696	IncFII	96.56	AY458016
8696	IncI1-I(Gamma)	99.3	AP005147
8697	ColpVC	98.96	JX133088
8697	IncFIB(AP001918)	98.39	AP001918
8697	IncFII	96.56	AY458016
8697	IncI1-I(Gamma)	100	AP005147
8697	p0111	98.87	AP010962
8698	IncFIB(AP001918)	98.39	AP001918
8698	IncFII	99.62	AY458016
8699	IncFIB(AP001918)	98.39	AP001918
8699	IncFII	96.56	AY458016
8699	IncFII(pHN7A8)	97.69	JN232517
8699	IncI1-I(Gamma)	100	AP005147
8700	Col(MG828)	92.46	NC008486
8700	Col(pHAD28)	90.84	KU674895
8700	Col156	96.05	NC009781
8700	Col440I	90.35	CP023920
8700	IncFIB(AP001918)	98.39	AP001918
8700	IncFII	96.56	AY458016
8701	Col156	94.81	NC009781
8701	ColpVC	98.96	JX133088
8701	IncFIB(AP001918)	98.39	AP001918
8701	IncFIC(FII)	95.79	AP001918
8701	IncFII(29)	97.68	CP003035
8701	IncI1-I(Gamma)	100	AP005147
8702	ColpVC	98.96	JX133088
8702	IncFIB(AP001918)	98.39	AP001918
8702	IncFIB(pLF82-PhagePlasmid)	100	CU638872
8702	IncFIC(FII)	95.79	AP001918
8703	ColpVC	98.96	JX133088
8703	IncFIB(AP001918)	98.39	AP001918
8703	IncFIC(FII)	95.79	AP001918
8705	Col(MG828)	94.19	NC008486
8705	Col156	96.05	NC009781
8705	IncB/O/K/Z	97.32	FN868832
8705	IncFIB(AP001918)	98.39	AP001918
8705	IncFII	96.56	AY458016
8705	p0111	98.64	AP010962
8707	Col(MG828)	91.33	NC008486
8707	Col156	99.35	NC009781
8707	IncFIB(AP001918)	98.39	AP001918
8707	IncFII	96.56	AY458016
8708	Col(MG828)	94.19	NC008486
8708	IncFIB(AP001918)	98.39	AP001918
8708	IncFII	96.56	AY458016
8709	Col(MG828)	90.42	NC008486
8709	IncFIB(AP001918)	98.39	AP001918
8709	IncFII	96.56	AY458016
8709	IncFII(pHN7A8)	97.69	JN232517
8709	IncI1-I(Gamma)	99.3	AP005147
8710	Col(MG828)	94.19	NC008486
8710	IncFIB(AP001918)	98.39	AP001918
8710	IncFII	96.56	AY458016
8711	Col(MG828)	91.98	NC008486
8711	IncFIB(AP001918)	98.39	AP001918
8711	IncFII	96.56	AY458016
8712	IncFIB(AP001918)	98.39	AP001918
8712	IncFII	96.56	AY458016
8712	IncFII(pHN7A8)	97.69	JN232517
8713	Col(MG828)	91.98	NC008486
8713	Col156	99.35	NC009781
8713	IncB/O/K/Z	96.69	CU928147
8713	IncFIB(AP001918)	98.39	AP001918
8713	IncFII	96.56	AY458016
8714	Col(MG828)	94.19	NC008486
8714	IncFIB(AP001918)	98.39	AP001918
8714	IncFII	96.56	AY458016
8715	Col(MG828)	91.33	NC008486
8715	IncFIB(AP001918)	98.39	AP001918
8715	IncFII	96.56	AY458016
8724	Col(MG828)	95	NC008486
8724	IncC	100	JN157804
8724	IncFIA	100	AP001918
8724	IncFIB(AP001918)	98.39	AP001918
8724	IncFIC(FII)	95.79	AP001918
8724	IncI1-I(Gamma)	100	AP005147
8725	IncFIB(AP001918)	98.39	AP001918
8725	IncFII	96.56	AY458016
8726	IncFIB(AP001918)	98.39	AP001918
8726	IncFII	96.56	AY458016
8728	Col440I	96.36	CP023920
8728	IncFIB(AP001918)	98.39	AP001918
8728	IncFII	96.56	AY458016
8728	IncI2(Delta)	98.14	AP002527
8728	IncQ1	100	M28829
8730	IncFIB(AP001918)	98.39	AP001918
8731	Col(MG828)	93.13	NC008486
8731	IncFIB(AP001918)	98.39	AP001918
8731	IncFII	96.56	AY458016
8732	Col(MG828)	93.51	NC008486
8732	ColpVC	98.96	JX133088
8732	IncFIB(AP001918)	98.39	AP001918
8732	IncFIC(FII)	95.79	AP001918
8732	IncFII	100	AY458016
8733	Col(pHAD28)	93.8	KU674895
8733	IncFIB(AP001918)	98.39	AP001918
8733	IncFII	96.56	AY458016
8733	IncI1-I(Gamma)	100	AP005147
8733	IncI2(Delta)	97.15	AP002527
8737	IncFIB(AP001918)	98.39	AP001918
8737	IncFII	96.56	AY458016
8737	IncI1-I(Gamma)	99.3	AP005147
8737	IncX3	100	JN247852
8743	Col(MG828)	94	NC008486
8743	Col156	94.81	NC009781
8743	ColRNAI	91.74	DQ298019
8743	ColpVC	100	JX133088
8743	IncFIB(AP001918)	98.39	AP001918
8743	IncFII	96.56	AY458016
8743	IncI1-I(Gamma)	100	AP005147
8744	Col(MG828)	94.19	NC008486
8744	Col156	94.81	NC009781
8744	IncFIB(AP001918)	98.39	AP001918
8744	IncFIC(FII)	95.79	AP001918
8744	IncI1-I(Gamma)	100	AP005147
8745	IncB/O/K/Z	94.74	CU928147
8745	IncFIA(HI1)	100	AF250878
8745	IncHI1A	99.76	AF250878
8745	IncHI1B(R27)	100	AF250878
8745	p0111	98.64	AP010962
8747	ColpVC	98.96	JX133088
8747	IncFIB(AP001918)	98.39	AP001918
8747	IncFII	96.56	AY458016
8747	IncX1	98.66	EU370913
8747	p0111	98.42	AP010962
8748	ColpVC	98.96	JX133088
8748	IncX1	98.66	EU370913
8749	Col(MG828)	94.27	NC008486
8749	Col156	94.81	NC009781
8749	IncFIB(AP001918)	98.39	AP001918
8749	IncFII	96.56	AY458016
8750	Col(MG828)	94.27	NC008486
8750	Col156	94.81	NC009781
8750	IncFIB(AP001918)	98.39	AP001918
8750	IncFII	96.56	AY458016
8751	Col(MG828)	94.27	NC008486
8751	Col156	94.81	NC009781
8751	IncFIB(AP001918)	98.39	AP001918
8751	IncFII	96.56	AY458016
8752	Col(MG828)	94.27	NC008486
8752	Col156	94.81	NC009781
8752	IncFIB(AP001918)	98.39	AP001918
8752	IncFII	96.56	AY458016
8753	Col(MG828)	94.27	NC008486
8753	Col156	94.81	NC009781
8753	IncFIB(AP001918)	98.39	AP001918
8753	IncFII	96.56	AY458016
8754	Col(MG828)	91.91	NC008486
8754	Col156	94.81	NC009781
8754	IncFIB(AP001918)	98.39	AP001918
8754	IncFII	96.56	AY458016
8755	Col(MG828)	93.51	NC008486
8755	Col156	94.81	NC009781
8755	IncFIB(AP001918)	98.39	AP001918
8755	IncFII	96.56	AY458016
8755	IncI1-I(Gamma)	99.3	AP005147
8756	Col(MG828)	94.27	NC008486
8756	Col156	94.81	NC009781
8756	IncFIB(AP001918)	98.39	AP001918
8756	IncFII	96.56	AY458016
8757	Col(MG828)	94.27	NC008486
8757	Col156	94.81	NC009781
8757	IncFIB(AP001918)	98.39	AP001918
8757	IncFII	96.56	AY458016
8758	Col(MG828)	94.27	NC008486
8758	Col156	94.81	NC009781
8758	IncFIB(AP001918)	98.39	AP001918
8758	IncFII	96.56	AY458016
8759	Col(MG828)	95.24	NC008486
8759	Col156	94.81	NC009781
8759	IncFIB(AP001918)	98.39	AP001918
8759	IncFII	96.56	AY458016
8760	Col(MG828)	94.27	NC008486
8760	Col(pHAD28)	93.13	KU674895
8760	Col156	98.03	NC009781
8760	IncB/O/K/Z	93.96	FN868832
8760	IncFIB(AP001918)	98.39	AP001918
8760	IncFIB(pLF82-PhagePlasmid)	100	CU638872
8760	IncFII	96.56	AY458016
8761	Col(MG828)	94.27	NC008486
8761	Col156	94.81	NC009781
8761	IncFIB(AP001918)	98.39	AP001918
8761	IncFII	96.56	AY458016
8763	Col(MG828)	93.51	NC008486
8763	Col156	94.81	NC009781
8763	IncFIB(AP001918)	98.39	AP001918
8763	IncFIB(pLF82-PhagePlasmid)	100	CU638872
8763	IncFII	96.56	AY458016
8764	Col(MG828)	94.27	NC008486
8764	Col(pHAD28)	93.13	KU674895
8764	Col156	98.03	NC009781
8764	IncB/O/K/Z	93.96	FN868832
8764	IncFIB(AP001918)	98.39	AP001918
8764	IncFIB(pLF82-PhagePlasmid)	100	CU638872
8764	IncFII	96.56	AY458016
8765	Col(MG828)	94.27	NC008486
8765	Col(pHAD28)	93.13	KU674895
8765	Col156	98.03	NC009781
8765	IncB/O/K/Z	93.96	FN868832
8765	IncFIB(AP001918)	98.39	AP001918
8765	IncFIB(pLF82-PhagePlasmid)	100	CU638872
8765	IncFII	96.56	AY458016
8766	Col(MG828)	94.27	NC008486
8766	Col(pHAD28)	93.13	KU674895
8766	Col156	98.03	NC009781
8766	IncB/O/K/Z	93.96	FN868832
8766	IncFIB(AP001918)	98.39	AP001918
8766	IncFIB(pLF82-PhagePlasmid)	100	CU638872
8766	IncFII	96.56	AY458016
8767	Col(MG828)	94.27	NC008486
8767	Col(pHAD28)	93.13	KU674895
8767	Col156	98.03	NC009781
8767	IncB/O/K/Z	93.96	FN868832
8767	IncFIB(AP001918)	98.39	AP001918
8767	IncFIB(pLF82-PhagePlasmid)	100	CU638872
8767	IncFII	96.56	AY458016
8768	Col(MG828)	94.27	NC008486
8768	Col156	94.81	NC009781
8768	IncFIB(AP001918)	98.39	AP001918
8768	IncFIB(pLF82-PhagePlasmid)	100	CU638872
8768	IncFII	96.56	AY458016
8769	Col(MG828)	94.19	NC008486
8769	Col(pHAD28)	93.13	KU674895
8769	Col156	94.81	NC009781
8769	IncB/O/K/Z	93.96	FN868832
8769	IncFIB(AP001918)	98.39	AP001918
8769	IncFIB(pLF82-PhagePlasmid)	100	CU638872
8769	IncFII	96.56	AY458016
8770	Col(MG828)	94.19	NC008486
8770	Col156	94.81	NC009781
8770	IncFIB(AP001918)	98.39	AP001918
8770	IncFII	96.56	AY458016
8771	Col(MG828)	95	NC008486
8771	Col156	94.81	NC009781
8771	IncFIB(AP001918)	98.39	AP001918
8771	IncFII	96.56	AY458016
8771	IncI1-I(Gamma)	99.3	AP005147
8772	Col(MG828)	94.19	NC008486
8772	Col(pHAD28)	93.13	KU674895
8772	Col156	98.03	NC009781
8772	IncB/O/K/Z	93.96	FN868832
8772	IncFIB(AP001918)	98.39	AP001918
8772	IncFIB(pLF82-PhagePlasmid)	100	CU638872
8772	IncFII	96.56	AY458016
8773	Col(MG828)	94.27	NC008486
8773	Col156	94.81	NC009781
8773	IncFIB(AP001918)	98.39	AP001918
8773	IncFII	96.56	AY458016
8774	Col(MG828)	95.71	NC008486
8774	Col156	94.81	NC009781
8774	IncFIB(AP001918)	98.39	AP001918
8774	IncFII	96.56	AY458016
8775	Col156	94.81	NC009781
8775	IncB/O/K/Z	94.74	CU928147
8775	IncFIB(AP001918)	98.39	AP001918
8775	IncFII	96.56	AY458016
8775	IncX3	100	JN247852
8776	Col(MG828)	94.27	NC008486
8776	Col156	94.81	NC009781
8776	ColRNAI	90.08	DQ298019
8776	IncFIB(AP001918)	98.39	AP001918
8776	IncFII	96.56	AY458016
8776	IncFII(pHN7A8)	98.08	JN232517
8776	IncI1-I(Gamma)	100	AP005147
8777	Col(MG828)	91.98	NC008486
8777	Col(pHAD28)	93.13	KU674895
8777	Col156	98.03	NC009781
8777	IncB/O/K/Z	93.96	FN868832
8777	IncFIB(AP001918)	98.39	AP001918
8777	IncFIB(pLF82-PhagePlasmid)	100	CU638872
8777	IncFII	96.56	AY458016
8778	IncFIB(AP001918)	98.39	AP001918
8778	IncFII(pHN7A8)	97.69	JN232517
8778	IncX3	100	JN247852
8779	Col(MG828)	91.98	NC008486
8779	IncFIB(AP001918)	98.39	AP001918
8779	IncFII	96.56	AY458016
8780	Col(MG828)	94.19	NC008486
8780	IncFIB(AP001918)	98.39	AP001918
8780	IncFII	96.56	AY458016
8781	Col(MG828)	94.3	NC008486
8781	IncFIB(AP001918)	98.39	AP001918
8781	IncFII	96.56	AY458016
8781	IncI1-I(Gamma)	100	AP005147
8782	Col(MG828)	91.98	NC008486
8782	IncFIB(AP001918)	98.09	AP001918
8782	IncFII	96.56	AY458016
8783	Col(MG828)	94.29	NC008486
8783	IncFIB(AP001918)	98.39	AP001918
8783	IncFII	96.56	AY458016
8784	Col(MG828)	94.19	NC008486
8784	Col156	99.35	NC009781
8784	IncB/O/K/Z	96.69	CU928147
8784	IncFIB(AP001918)	98.39	AP001918
8784	IncFII	96.56	AY458016
8785	Col(MG828)	94.19	NC008486
8785	ColpVC	100	JX133088
8785	IncFIB(AP001918)	98.39	AP001918
8785	IncFII	96.56	AY458016
8786	Col(MG828)	94.19	NC008486
8786	ColpVC	99.48	JX133088
8786	IncFIB(AP001918)	98.39	AP001918
8786	IncFII	96.56	AY458016
8787	Col(MG828)	94.19	NC008486
8787	Col156	94.81	NC009781
8787	ColpVC	99.48	JX133088
8787	IncFIB(AP001918)	98.39	AP001918
8787	IncFII	96.56	AY458016
8788	Col(MG828)	94.19	NC008486
8788	ColpVC	99.48	JX133088
8788	IncFIB(AP001918)	98.39	AP001918
8788	IncFII	96.56	AY458016
8983	Col(MG828)	94.19	NC008486
8983	IncFIB(AP001918)	98.39	AP001918
8983	IncFII	96.56	AY458016
8984	Col(MG828)	92.47	NC008486
8984	Col156	99.35	NC009781
8984	IncB/O/K/Z	96.69	CU928147
8984	IncFIB(AP001918)	98.39	AP001918
8984	IncFII	96.56	AY458016
8984	IncFII(29)	100	CP003035
8985	Col(MG828)	91.98	NC008486
8985	IncFIB(AP001918)	98.39	AP001918
8985	IncFII	96.56	AY458016
8986	Col(MG828)	94.19	NC008486
8986	IncFIB(AP001918)	98.39	AP001918
8986	IncFII	96.56	AY458016
8987	Col(MG828)	94.19	NC008486
8987	ColpVC	99.44	JX133088
8987	IncFIB(AP001918)	98.24	AP001918
8987	IncFII	96.56	AY458016
8988	Col(MG828)	91.98	NC008486
8988	Col156	99.35	NC009781
8988	IncB/O/K/Z	96.69	CU928147
8988	IncFIB(AP001918)	98.39	AP001918
8988	IncFII	96.56	AY458016
8989	Col156	99.35	NC009781
8989	IncB/O/K/Z	96.69	CU928147
8989	IncFIB(AP001918)	98.39	AP001918
8989	IncFII	96.56	AY458016
8990	Col(MG828)	91.62	NC008486
8990	Col156	99.35	NC009781
8990	IncB/O/K/Z	96.69	CU928147
8990	IncFIB(AP001918)	98.39	AP001918
8990	IncFII	96.56	AY458016
8991	Col(MG828)	94.19	NC008486
8991	Col156	94.81	NC009781
8991	IncFIB(AP001918)	98.39	AP001918
8991	IncFII	96.56	AY458016
8992	Col(MG828)	91.53	NC008486
8992	Col156	94.81	NC009781
8992	IncFIB(AP001918)	98.39	AP001918
8992	IncFII	96.56	AY458016
8993	Col(MG828)	94.19	NC008486
8993	Col156	99.35	NC009781
8993	IncB/O/K/Z	96.69	CU928147
8993	IncFIB(AP001918)	98.39	AP001918
8993	IncFII	96.56	AY458016
8994	Col(MG828)	91.98	NC008486
8994	Col156	99.35	NC009781
8994	IncFIB(AP001918)	98.39	AP001918
8994	IncFII	96.56	AY458016
8994	repUS16	100	GQ900438
8994	rep7a	100	AM990993
8995	Col(MG828)	92.38	NC008486
8995	IncFIB(AP001918)	98.39	AP001918
8995	IncFII	96.56	AY458016
8996	Col(MG828)	94.19	NC008486
8996	IncFIB(AP001918)	98.39	AP001918
8996	IncFII	96.56	AY458016
8997	Col(MG828)	94.31	NC008486
8997	Col156	99.35	NC009781
8997	IncB/O/K/Z	96.69	CU928147
8997	IncFIB(AP001918)	98.39	AP001918
8997	IncFII	96.56	AY458016
8998	Col(MG828)	91.98	NC008486
8998	Col156	99.35	NC009781
8998	IncB/O/K/Z	96.69	CU928147
8998	IncFIB(AP001918)	98.39	AP001918
8998	IncFII	96.56	AY458016
8999	Col(MG828)	94.19	NC008486
8999	Col156	99.35	NC009781
8999	IncB/O/K/Z	96.69	CU928147
8999	IncFIB(AP001918)	98.39	AP001918
8999	IncFII	96.56	AY458016
9000	Col(MG828)	91.98	NC008486
9000	IncFIB(AP001918)	98.39	AP001918
9000	IncFII	96.56	AY458016
9001	Col(MG828)	91.98	NC008486
9001	IncFIB(AP001918)	98.39	AP001918
9001	IncFIB(pLF82-PhagePlasmid)	100	CU638872
9001	IncFII	96.56	AY458016
9001	IncFII(pSE11)	94.36	AP009242
9001	IncI1-I(Gamma)	99.3	AP005147
9002	Col(MG828)	91.98	NC008486
9002	IncFIB(AP001918)	98.39	AP001918
9002	IncFII	96.56	AY458016
9003	Col(MG828)	91.98	NC008486
9003	IncFIB(AP001918)	98.39	AP001918
9003	IncFII	96.56	AY458016
9004	Col(MG828)	94.19	NC008486
9004	IncFIB(AP001918)	98.39	AP001918
9004	IncFII	96.56	AY458016
9005	Col(MG828)	91.98	NC008486
9005	IncFIB(AP001918)	98.39	AP001918
9005	IncFII	96.56	AY458016
9005	rep21	93.53	AM399081
9006	Col(MG828)	93.51	NC008486
9006	IncFIB(AP001918)	98.39	AP001918
9006	IncFII	96.56	AY458016
9007	Col(KPHS6)	100	NC016841
9007	Col(MG828)	94.19	NC008486
9007	IncFIB(AP001918)	98.39	AP001918
9007	IncFII	96.56	AY458016
9008	Col(MG828)	94.19	NC008486
9008	IncFIB(AP001918)	98.39	AP001918
9008	IncFII	96.56	AY458016
9009	Col(MG828)	93.51	NC008486
9009	ColpVC	99.48	JX133088
9009	IncFIB(AP001918)	98.39	AP001918
9009	IncFII	96.56	AY458016
[truncated: 433 more rows]
