# Supplementary material for: Genome evolution and the emergence of pathogenicity in avian Escherichia coli
Source: Nat Commun. 2021 Feb 3;12:765. doi: 10.1038/s41467-021-20988-w (PMC7858641; doi:10.1038/s41467-021-20988-w)
Supplement: Supplementary file 9 — Supplementary Data 6 [file 41467_2021_20988_MOESM9_ESM.xlsx]

## Sheet: Sheet1
Supplementary Data 6: Prevalence of APEC genetic variants used in the RF model within four different E. coli groups
Variant ID	Gene family	Gene name	Bovine	Dogs	ECOR	Human ExPEC
70189_T_T-core	g001573	hisA	52.975	78.5714	50.7937	13.7143
371326_C_A-core	g000104		65.8349	71.4286	61.9048	90.2857
371326_C_C-core	g000104		31.286	28.5714	33.3333	9.14286
371685_T_C-core	g000104		90.0192	7.14286	55.5556	0.571429
371685_T_T-core	g000104		7.67754	85.7143	39.6825	98.8571
371910_A_A-core	g000104		44.5298	71.4286	44.4444	9.14286
371910_A_C-core	g000104		2.11132	7.14286	3.1746	1.14286
371910_A_T-core	g000104		51.0557	14.2857	47.619	88.5714
371919_T_A-core	g000104		37.0441	7.14286	28.5714	7.42857
371919_T_G-core	g000104		39.5393	0	28.5714	1.14286
371919_T_T-core	g000104		21.1132	85.7143	38.0952	90.2857
371955_C_C-core	g000104		91.3628	85.7143	90.4762	97.7143
371955_C_G-core	g000104		0.383877	0	3.1746	0
371955_C_T-core	g000104		5.9501	7.14286	1.5873	1.14286
371991_G_C-core	g000104		80.9981	35.7143	63.4921	1.14286
371991_G_G-core	g000104		12.476	35.7143	28.5714	97.1429
371991_G_T-core	g000104		3.07102	21.4286	3.1746	0
372050_A_A-core	g000104		27.2553	57.1429	46.0317	90.8571
372050_A_G-core	g000104		68.1382	35.7143	44.4444	7.42857
453564_A_A-core	g001864	hisC	26.8714	14.2857	36.5079	7.42857
453564_A_G-core	g001864	hisC	70.6334	85.7143	61.9048	92.5714
453591_T_C-core	g001864	hisC	74.0883	85.7143	66.6667	92.5714
968322_G_A-core	g001477	hisD	48.5605	42.8571	38.0952	5.71429
968322_G_G-core	g001477	hisD	46.2572	57.1429	58.7302	93.7143
968322_G_T-core	g001477	hisD	2.87908	0	1.5873	0.571429
968595_G_A-core	g001477	hisD	41.2668	57.1429	57.1429	6.28571
968595_G_C-core	g001477	hisD	0.383877	0	0	0
968595_G_G-core	g001477	hisD	56.0461	42.8571	42.8571	93.7143
1218222_A_A-core	g003896	yeeA	62.7639	71.4286	61.9048	89.7143
1218222_A_T-core	g003896	yeeA	34.9328	28.5714	38.0952	9.71429
1656435_A_A-core	g000722	gnd	62.1881	57.1429	71.4286	93.1429
1656435_A_G-core	g000722	gnd	34.357	28.5714	26.9841	5.71429
1656435_A_G-core	g000722	gnd	7.86948	0	4.7619	81.7143
1656735_T_A-core	g000722	gnd	3.26296	0	11.1111	1.14286
1656735_T_C-core	g000722	gnd	17.4664	28.5714	14.2857	4.57143
1656735_T_G-core	g000722	gnd	69.0979	71.4286	69.8413	12
1656810_G_A-core	g000722	gnd	21.1132	28.5714	31.746	8.57143
1656810_G_G-core	g000722	gnd	49.7121	28.5714	47.619	86.2857
1656810_G_T-core	g000722	gnd	26.8714	42.8571	20.6349	4.57143
1656822_T_C-core	g000722	gnd	40.691	50	38.0952	5.14286
1656822_T_G-core	g000722	gnd	13.8196	0	9.52381	82.2857
1656822_T_T-core	g000722	gnd	42.4184	50	50.7937	12
1657206_T_C-core	g000722	gnd	2.4952	0	4.7619	0.571429
1657206_T_G-core	g000722	gnd	15.739	0	14.2857	4.57143
1657206_T_T-core	g000722	gnd	79.4626	100	80.9524	94.2857
1657674_A_A-core	g000722	gnd	27.8311	21.4286	19.0476	84.5714
1678272_T_C-core	g005374	hisB	36.8522	42.8571	46.0317	9.14286
1678272_T_G-core	g005374	hisB	14.5873	21.4286	6.34921	1.14286
1678272_T_T-core	g005374	hisB	46.2572	35.7143	47.619	89.7143
1956192_G_A-core	g000575_2	ugd	46.833	42.8571	38.0952	6.85714
1956243_C_A-core	g000575_2	ugd	39.1555	28.5714	25.3968	4.57143
1956243_C_C-core	g000575_2	ugd	54.1267	71.4286	68.254	95.4286
1956243_C_G-core	g000575_2	ugd	3.64683	0	6.34921	0
1956243_C_T-core	g000575_2	ugd	0.767754	0	0	0
1956669_G_A-core	g000575_2	ugd	33.7812	42.8571	15.873	2.28571
1956669_G_C-core	g000575_2	ugd	3.07102	0	6.34921	1.71429
1956669_G_G-core	g000575_2	ugd	58.9251	57.1429	76.1905	95.4286
1956669_G_T-core	g000575_2	ugd	1.91939	0	1.5873	0.571429
2124525_C_C-core	g001064	wcaJ	48.1766	35.7143	57.1429	6.28571
2124525_C_T-core	g001064	wcaJ	49.5202	64.2857	42.8571	93.1429
2124738_T_C-core	g001064	wcaJ	42.0345	21.4286	61.9048	9.71429
2124738_T_T-core	g001064	wcaJ	55.6622	78.5714	38.0952	89.7143
2124981_C_C-core	g001064	wcaJ	44.1459	50	60.3175	97.7143
2124981_C_T-core	g001064	wcaJ	53.5509	50	39.6825	1.14286
g000153-a	g000153	slyX	7.29367	14.2857	4.7619	14.2857
g000639_000006-a	g000639	tnpR	9.59693	28.5714	4.7619	32
g001522_000002-a	g001522		21.3052	7.14286	17.4603	12
