# Supplementary material for: Genome evolution and the emergence of pathogenicity in avian Escherichia coli
Source: Nat Commun. 2021 Feb 3;12:765. doi: 10.1038/s41467-021-20988-w (PMC7858641; doi:10.1038/s41467-021-20988-w)
Supplement: Supplementary file 10 — Supplementary Data 7 [file 41467_2021_20988_MOESM10_ESM.xlsx]

## Sheet: Sheet1
Supplementary Data 7: Prevalence of APEC genetic variants used in the RF model in different isolation points
Variant ID	Gene family	Gene name	Healthy carriage	Bone marrow	Perihepatitis	Pericarditis	Peritonitis	Septicaemia	Yolk sac
70189_T_T-core	g001573	hisA	44.8718	31.4286	37.1429	43.4783	47.5	46.1538	42.1053
371326_C_A-core	g000104		55.9829	85.7143	82.8571	69.5652	60	61.5385	68.421
371326_C_C-core	g000104		41.453	11.4286	14.2857	30.4348	35	38.4615	31.5789
371685_T_C-core	g000104		50.8547	82.8571	72.8571	52.1739	22.5	69.2308	36.8421
371685_T_T-core	g000104		46.5812	14.2857	24.2857	47.8261	65	30.7692	63.1579
371910_A_A-core	g000104		54.7009	17.1429	25.7143	56.5217	65	30.7692	57.8947
371910_A_C-core	g000104		38.4615	77.1429	70	26.087	17.5	65.3846	36.8421
371910_A_T-core	g000104		3.4188	2.85714	1.42857	17.3913	5	3.84615	5.26316
371919_T_A-core	g000104		50.8547	71.4286	78.5714	60.8696	72.5	46.1538	52.6316
371919_T_G-core	g000104		29.0598	8.57143	7.14286	13.0435	7.5	19.2308	31.5789
371919_T_T-core	g000104		16.6667	17.1429	11.4286	26.087	7.5	34.6154	15.7895
371955_C_C-core	g000104		80.7692	94.2857	92.8571	73.913	82.5	96.1539	84.2105
371955_C_G-core	g000104		14.9573	2.85714	4.28571	26.087	5	3.84615	10.5263
371955_C_T-core	g000104		0.854701	0	0	0	0	0	5.26316
371991_G_C-core	g000104		48.718	88.5714	75.7143	52.1739	27.5	80.7692	57.8947
371991_G_G-core	g000104		33.3333	2.85714	11.4286	39.1304	30	11.5385	31.5789
371991_G_T-core	g000104		12.8205	5.71429	10	8.69565	30	7.69231	10.5263
372050_A_A-core	g000104		67.094	88.5714	82.8571	69.5652	75	73.0769	57.8947
372050_A_G-core	g000104		29.0598	8.57143	14.2857	30.4348	12.5	26.9231	42.1053
453564_A_A-core	g001864	hisC	57.6923	22.8571	44.2857	82.6087	60	57.6923	47.3684
453564_A_G-core	g001864	hisC	42.3077	77.1429	54.2857	17.3913	37.5	42.3077	52.6316
453591_T_C-core	g001864	hisC	59.8291	22.8571	40	82.6087	57.5	57.6923	36.8421
968322_G_A-core	g001477	hisD	59.4017	77.1429	77.1429	56.5217	67.5	53.8462	63.1579
968322_G_G-core	g001477	hisD	38.0342	22.8571	21.4286	39.1304	25	46.1538	36.8421
968322_G_T-core	g001477	hisD	2.13675	0	0	4.34783	5	0	0
968595_G_A-core	g001477	hisD	51.7094	28.5714	35.7143	56.5217	42.5	53.8462	52.6316
968595_G_C-core	g001477	hisD	46.1538	71.4286	62.8571	43.4783	35	34.6154	47.3684
968595_G_G-core	g001477	hisD	2.13675	0	1.42857	0	20	11.5385	0
1218222_A_A-core	g003896	yeeA	55.5556	62.8571	62.8571	73.913	77.5	61.5385	68.421
1218222_A_T-core	g003896	yeeA	44.4444	37.1429	37.1429	26.087	20	38.4615	31.5789
1656435_A_A-core	g000722	gnd	75.2137	77.1429	84.2857	73.913	77.5	57.6923	84.2105
1656435_A_G-core	g000722	gnd	23.0769	22.8571	14.2857	21.7391	20	42.3077	15.7895
1656435_A_G-core	g000722	gnd	59.4017	45.7143	44.2857	82.6087	80	69.2308	57.8947
1656735_T_A-core	g000722	gnd	31.1966	48.5714	48.5714	17.3913	15	26.9231	36.8421
1656735_T_C-core	g000722	gnd	6.83761	2.85714	5.71429	0	2.5	3.84615	5.26316
1656735_T_G-core	g000722	gnd	2.13675	2.85714	1.42857	0	0	0	0
1656810_G_A-core	g000722	gnd	49.1453	37.1429	37.1429	43.4783	77.5	50	68.421
1656810_G_G-core	g000722	gnd	36.7521	48.5714	50	34.7826	15	26.9231	26.3158
1656810_G_T-core	g000722	gnd	13.6752	14.2857	12.8571	21.7391	5	23.0769	5.26316
1656822_T_C-core	g000722	gnd	44.0171	31.4286	31.4286	30.4348	40	42.3077	42.1053
1656822_T_G-core	g000722	gnd	31.6239	48.5714	47.1429	26.087	22.5	19.2308	36.8421
1656822_T_T-core	g000722	gnd	23.5043	17.1429	21.4286	43.4783	35	38.4615	21.0526
1657206_T_C-core	g000722	gnd	70.9402	51.4286	50	82.6087	77.5	61.5385	73.6842
1657206_T_G-core	g000722	gnd	26.4957	45.7143	50	17.3913	20	38.4615	21.0526
1657206_T_T-core	g000722	gnd	2.5641	2.85714	0	0	0	0	5.26316
1657674_A_A-core	g000722	gnd	32.0513	42.8571	50	17.3913	12.5	30.7692	15.7895
1678272_T_C-core	g005374	hisB	50.4273	60	60	30.4348	25	46.1538	52.6316
1678272_T_G-core	g005374	hisB	45.2991	40	37.1429	60.8696	72.5	38.4615	47.3684
1678272_T_T-core	g005374	hisB	4.2735	0	2.85714	8.69565	0	15.3846	0
1956192_G_A-core	g000575_2	ugd	36.3248	22.8571	27.1429	47.8261	30	30.7692	15.7895
1956243_C_A-core	g000575_2	ugd	65.3846	71.4286	77.1429	34.7826	70	69.2308	84.2105
1956243_C_C-core	g000575_2	ugd	28.6325	22.8571	20	56.5217	25	26.9231	15.7895
1956243_C_G-core	g000575_2	ugd	3.84615	0	1.42857	8.69565	0	0	0
1956243_C_T-core	g000575_2	ugd	2.13675	5.71429	1.42857	0	2.5	3.84615	0
1956669_G_A-core	g000575_2	ugd	52.1367	34.2857	52.8571	52.1739	62.5	50	57.8947
1956669_G_C-core	g000575_2	ugd	27.3504	14.2857	10	43.4783	22.5	30.7692	15.7895
1956669_G_G-core	g000575_2	ugd	14.9573	48.5714	37.1429	4.34783	12.5	19.2308	26.3158
1956669_G_T-core	g000575_2	ugd	5.55556	2.85714	0	0	0	0	0
2124525_C_C-core	g001064	wcaJ	67.094	31.4286	28.5714	69.5652	72.5	57.6923	63.1579
2124525_C_T-core	g001064	wcaJ	30.7692	65.7143	68.5714	30.4348	22.5	42.3077	36.8421
2124738_T_C-core	g001064	wcaJ	54.7009	17.1429	15.7143	43.4783	32.5	30.7692	47.3684
2124738_T_T-core	g001064	wcaJ	43.1624	80	81.4286	56.5217	62.5	69.2308	52.6316
2124981_C_C-core	g001064	wcaJ	54.2735	31.4286	28.5714	73.913	57.5	65.3846	47.3684
2124981_C_T-core	g001064	wcaJ	43.5897	65.7143	67.1429	26.087	37.5	34.6154	52.6316
g000153-a	g000153	slyX	15.812	5.71429	17.1429	8.69565	0	19.2308	21.0526
g000639_000006-a	g000639	tnpR	45.7265	5.71429	14.2857	43.4783	30	19.2308	57.8947
g001522_000002-a	g001522		47.0085	22.8571	32.8571	30.4348	27.5	23.0769	52.6316
