# Supplementary material for: Genome evolution and the emergence of pathogenicity in avian Escherichia coli
Source: Nat Commun. 2021 Feb 3;12:765. doi: 10.1038/s41467-021-20988-w (PMC7858641; doi:10.1038/s41467-021-20988-w)
Supplement: Supplementary file 12 — Source Data [file 41467_2021_20988_MOESM12_ESM.xlsx]

## Sheet: Figure 2
Figure 2
pAPEC-O1-R		pAPEC-O2-R		pAPEC-O2-211A-ColV		pAPEC-O1-ColBM		p1ColV5155		pAPEC-O2-ColV
Healthy carriage	Disease associated	Healthy carriage	Disease associated	Healthy carriage	Disease associated	Healthy carriage	Disease associated	Healthy carriage	Disease associated	Healthy carriage	Disease associated
5.3719	2.9316	40.4959	28.9902	82.2314	88.2736	92.1488	86.9707	60.3306	79.1531	70.6612	78.5016
8.26446	3.25733	50.8265	40.3909	84.2975	88.5994	66.5289	54.0717	59.9174	75.8958	86.3636	89.5765
5.3719	2.9316	70.6612	78.5016	76.4463	85.0163	60.7438	65.4723	53.719	69.7068	81.8182	84.6906
8.26446	3.25733	83.0579	85.9935	50.8265	44.6254	61.5703	66.1238	58.6777	76.5472	83.0579	85.9935
8.26446	3.25733	24.3802	17.5896	54.9587	51.1401	79.3388	78.5016	60.3306	78.1759	36.7769	51.7915
5.3719	2.9316	22.3141	14.9837	50	48.8599	29.3388	23.4528	60.7438	79.4788	24.3802	17.5896
8.26446	3.25733	40.4959	50.4886	71.0744	76.873	85.124	75.8958	59.9174	78.8274	22.3141	14.9837
5.3719	2.9316	79.3388	82.0847	59.0909	71.6612	83.8843	76.5472	59.0909	77.5244	40.4959	50.4886
5.3719	2.9316	82.6446	83.3876	50.8265	47.2313	63.6364	70.0326	10.3306	7.81759	78.0992	79.4788
8.26446	3.25733	39.6694	28.3388	69.4215	60.5863	66.9421	64.4951	90.0826	90.8795	82.6446	83.3876
5.3719	2.9316	78.9256	85.0163	66.9421	73.9414	65.2893	62.5407	57.0248	47.2313	39.6694	28.3388
9.91736	3.25733	66.9421	63.1922	66.9421	73.2899	66.1157	62.215	21.9008	20.8469	78.9256	85.0163
4.95868	2.9316	73.1405	69.0554	64.4628	71.3355	82.6446	81.759	26.4463	19.544	66.9421	63.1922
4.95868	1.9544	73.5537	78.5016	26.4463	19.544	85.9504	86.9707	68.595	56.3518	73.1405	68.4039
4.95868	2.60586	71.0744	69.0554	4.13223	4.56026	88.0165	89.9023	85.5372	71.6612	66.9421	74.2671
4.95868	2.9316	71.9008	70.3583	4.13223	3.25733	76.8595	74.9186	36.7769	60.5863	42.562	54.0717
7.85124	3.25733	78.0992	80.7818	19.0083	19.2182	84.2975	87.9479	50.4132	66.7752	71.0744	69.0554
7.85124	3.25733	76.8595	74.5928	7.85124	9.12052	78.0992	81.759	36.7769	58.6319	71.9008	70.3583
4.13223	0.977199	76.8595	79.1531	4.54545	3.9088	81.8182	85.342	73.9669	75.57	77.2727	79.4788
31.8182	24.43	70.2479	71.987	4.95868	5.21173	48.3471	33.8762	9.91736	1.9544	77.2727	74.5928
7.85124	3.25733	80.5785	79.4788	4.13223	5.86319	53.3058	40.7166	80.9917	82.0847	76.8595	79.1531
4.95868	2.9316	81.8182	81.4332	70.2479	76.5472	80.5785	81.759	97.5207	96.7427	70.2479	71.987
4.95868	2.9316	72.314	72.9642	95.4545	97.0684	72.7273	74.5928	62.3967	75.57	80.5785	79.4788
6.19835	2.60586	79.7521	80.7818	71.4876	81.759	64.876	65.7981	96.6942	96.4169	81.8182	80.7818
8.26446	3.25733	79.7521	77.1987	66.9421	58.6319	73.5537	74.9186	97.1074	97.7199	72.314	72.9642
5.3719	2.9316	79.7521	79.1531	85.5372	90.5537	66.9421	72.3127	29.7521	26.3844	79.3388	80.7818
5.3719	2.9316	80.9917	80.7818	91.7355	93.8111	41.3223	41.3681	96.6942	98.0456	79.7521	77.1987
8.26446	3.25733	75.2066	72.9642	66.1157	80.7818	45.8678	60.9121	30.1653	26.3844	78.9256	76.2215
5.3719	2.9316	14.4628	9.12052	49.5868	67.4267	77.2727	79.8046	82.6446	84.3648	80.9917	80.7818
5.3719	2.9316	14.876	9.44625	64.0496	77.1987	80.1653	81.4332	79.3388	84.0391	75.2066	72.9642
5.3719	2.9316	14.4628	8.14332	71.0744	80.7818	80.5785	80.7818	85.5372	71.6612	14.0496	9.44625
8.26446	3.25733	80.9917	84.0391	68.595	74.5928	80.1653	83.0619	65.2893	66.4495	14.4628	8.14332
8.26446	3.25733	78.9256	78.5016	70.6612	79.4788	75.6198	74.5928	54.1322	65.4723	80.9917	84.0391
8.26446	3.25733	74.7934	78.1759	70.6612	82.0847	80.5785	81.1075	59.0909	72.3127	78.9256	78.5016
8.26446	3.25733	79.7521	80.1303	61.157	71.0098	80.9917	81.1075	77.2727	75.8958	79.7521	80.1303
5.3719	2.9316	80.5785	81.1075	51.2397	62.8665	74.7934	78.1759	20.2479	15.3095	80.5785	81.1075
5.3719	2.9316	75.6198	74.5928	51.2397	60.2606	78.9256	78.5016	39.6694	25.4072	75.6198	74.5928
8.26446	3.25733	80.1653	83.0619	54.5455	64.8208	80.9917	84.0391	40.4959	26.3844	80.5785	80.7818
4.95868	2.9316	80.5785	80.7818	50.8265	62.5407	75.2066	72.9642	83.0579	85.9935	80.1653	81.4332
4.95868	2.9316	80.1653	81.4332	58.2645	67.4267	80.9917	80.7818	35.5372	29.9674	77.686	79.8046
4.95868	2.60586	77.686	79.8046	66.1157	79.1531	79.3388	76.5472	87.1901	87.6222	20.6612	17.9153
4.95868	2.9316	20.6612	17.9153	69.0083	77.8502	79.7521	77.1987	38.843	29.9674	18.1818	14.9837
4.95868	2.9316	18.1818	14.9837	73.5537	80.1303	79.3388	80.7818	43.8017	34.8534	63.2231	70.3583
5.3719	2.9316	63.2231	70.3583	39.2562	36.1564	72.314	72.9642	82.6446	83.3876	71.9008	69.7068
5.3719	2.9316	73.5537	75.2443	35.124	38.7622	81.8182	81.4332	39.6694	28.3388	72.314	76.5472
4.95868	2.9316	69.0083	72.6384	25.2066	34.8534	80.5785	79.1531	78.9256	85.0163	72.7273	74.5928
5.3719	2.9316	72.7273	74.5928	34.7107	38.1108	70.2479	71.987	66.9421	63.1922	78.0992	81.759
5.3719	2.9316	73.5537	71.987	41.7355	33.5505	22.3141	23.4528	42.1488	33.8762	84.2975	87.9479
5.3719	2.9316	82.6446	82.0847	42.562	35.1791	77.2727	79.1531	84.2975	84.6906	84.7107	88.5994
5.3719	2.9316	59.9174	43.3225	27.2727	23.7785	76.8595	74.5928	36.3636	34.8534	76.4463	80.7818
8.26446	3.25733	40.4959	28.013	62.8099	69.7068	77.2727	79.8046	71.0744	73.9414	23.5537	18.241
5.3719	2.9316	78.0992	81.759	75.2066	80.456	40.4959	33.5505	61.9835	66.4495	85.5372	71.6612
4.95868	2.9316	84.2975	87.9479	63.6364	47.557	66.5289	65.1466	61.157	71.0098	82.6446	78.8274
5.3719	3.25733	77.2727	74.9186	24.3802	24.1042	19.4215	12.7036	70.6612	82.0847	30.1653	20.1954
5.3719	3.58306	87.6033	89.5765	97.1074	97.0684	74.3802	79.4788	70.6612	79.4788	92.1488	86.9707
5.3719	3.58306	85.9504	87.6222	42.1488	49.8371	73.5537	69.0554	69.0083	74.9186	66.5289	54.0717
5.3719	3.58306	73.5537	71.987	45.0413	30.6189	41.3223	33.2248	71.0744	80.7818	14.876	15.3095
5.3719	3.9088	82.6446	82.0847	25.6198	38.7622	66.9421	63.1922	62.8099	76.873	14.876	15.6352
5.3719	3.58306	59.9174	43.3225	57.0248	76.2215	78.9256	85.0163	69.0083	80.456	17.7686	17.9153
5.78512	5.21173	66.5289	65.4723	64.0496	66.4495	39.6694	28.3388	93.8016	93.4853	16.5289	17.5896
5.78512	5.53746	66.1157	62.215	22.3141	23.7785	82.6446	83.3876	85.5372	90.5537	19.8347	19.2182
5.78512	5.53746	65.2893	62.5407	21.4876	23.127	84.7107	85.0163	90.4959	91.2052	21.9008	19.544
5.78512	5.53746	67.3554	63.5179	22.3141	24.43	43.8017	34.8534	71.9008	65.7981	17.7686	16.6124
5.78512	5.53746	68.595	63.1922	17.3554	19.544	38.843	29.9674	71.4876	81.759	60.3306	78.5016
5.78512	5.53746	85.9504	78.5016	45.4545	42.9967	86.3636	86.6449	69.0083	80.7818	60.7438	79.1531
5.78512	4.23453	83.4711	75.8958	81.8182	69.7068	35.5372	29.9674	69.8347	77.5244	60.3306	76.5472
5.78512	5.21173	85.9504	76.5472	73.9669	76.2215	83.0579	85.9935	44.2149	50.1629	59.9174	79.1531
5.78512	5.53746	80.5785	74.9186	22.3141	19.2182	85.5372	86.3192	85.9504	71.987	56.1983	73.6156
5.78512	5.53746	44.6281	29.6417	22.3141	19.544	40.4959	26.3844	68.1818	57.6547	54.1322	69.3811
5.78512	5.53746	50.8265	30.2932	21.9008	19.2182	39.6694	25.4072	64.4628	71.3355	58.6777	76.5472
5.78512	5.53746	50	30.2932	21.4876	17.5896	73.1405	72.6384	68.1818	75.8958	59.9174	78.1759
5.78512	5.53746	48.3471	30.2932	15.2893	18.241	82.6446	79.1531	85.5372	71.6612	60.7438	79.4788
5.78512	5.53746	49.5868	33.5505	14.876	18.241	42.1488	49.8371	78.9256	77.5244	59.9174	78.8274
5.78512	4.88599	54.5455	32.2476	29.7521	22.8013	92.1488	86.9707	67.3554	74.9186	59.0909	77.5244
8.67769	5.21173	51.6529	30.2932	49.5868	39.4137	63.6364	52.7687	66.9421	73.9414	12.8099	12.3779
8.67769	5.21173	50	28.3388	53.719	41.0423	36.3636	41.6938	56.6116	64.1694	10.3306	7.81759
5.3719	2.9316	45.8678	24.1042	67.3554	64.1694	45.4545	43.3225	83.8843	88.5994	30.5785	18.8925
5.3719	2.9316	29.7521	24.1042	71.4876	80.456	30.1653	19.544	88.4297	94.7883	88.843	88.9251
45.8678	27.6873	9.91736	3.58306	80.1653	83.3876	29.3388	19.2182	71.4876	69.7068	57.0248	45.2769
4.13223	0	16.5289	9.12052	78.5124	72.6384	42.1488	32.5733	71.0744	76.873	21.9008	20.8469
2.06612	0	9.91736	3.9088	45.8678	30.6189	23.1405	13.6808	54.9587	51.1401	25.2066	20.8469
41.3223	18.241	9.91736	3.9088	60.3306	79.1531	21.0744	12.7036	50.8265	44.6254	66.5289	54.0717
40.9091	18.8925	62.3967	47.8827	59.9174	75.8958	41.3223	34.5277	84.2975	88.5994	85.5372	71.6612
43.8017	23.127	2.47934	0.977199	53.719	69.7068	33.4711	28.6645	82.2314	88.2736	36.7769	60.5863
47.5207	21.1726	1.23967	0.651466	58.6777	76.5472	8.26446	0.977199	79.7521	83.3876	38.4297	61.8892
46.281	14.3323	51.2397	35.1791	60.3306	78.1759	7.43802	0.977199	81.405	88.2736	95.8678	95.4397
42.1488	10.7492	1.65289	0	60.7438	79.4788	20.2479	13.0293	83.8843	84.6906	62.3967	75.57
42.1488	12.0521	1.23967	0	59.9174	78.8274	12.3967	6.18893	79.3388	81.759	30.1653	25.7329
15.2893	5.86319	8.67769	1.30293	59.0909	77.5244	11.9835	6.18893	66.5289	54.0717	84.2975	86.9707
99.5868	99.6743	8.67769	1.30293	10.3306	7.81759	11.157	6.51466	85.5372	71.6612	98.7603	98.6971
14.4628	6.18893	8.67769	1.30293	92.562	94.1368	62.3967	69.7068	73.9669	78.1759	97.1074	98.3713
14.4628	6.18893	42.1488	38.4365	52.8926	40.7166	75.2066	80.456	71.4876	79.8046	29.7521	26.3844
32.2314	10.7492	8.67769	1.30293	21.9008	20.8469	71.9008	55.3746	78.0992	84.6906	96.6942	98.0456
30.9917	11.7264	8.67769	1.30293	25.6198	21.1726	92.9752	92.5081	57.8512	67.101	30.1653	26.3844
25.2066	8.46906	8.67769	1.30293	27.2727	21.8241	71.9008	71.3355	54.9587	65.7981	79.3388	83.7134
4.13223	1.30293	93.3884	88.5994	64.4628	49.8371	38.843	43.9739	50	66.4495	85.5372	72.6384
21.4876	12.3779	8.67769	1.30293	94.2149	96.4169	82.6446	82.4104	60.7438	61.2378	71.4876	71.6612
7.43802	1.30293	7.85124	0.325733	50.4132	66.7752	73.1405	72.9642	52.0661	57.9805	41.7355	44.6254
7.43802	0.325733	5.78512	0.977199	96.281	95.7655	21.4876	17.5896	62.8099	71.3355	85.5372	71.6612
7.85124	1.30293	45.8678	28.013	62.3967	75.57	21.9008	19.2182	61.9835	70.684	65.2893	66.4495
6.61157	0.977199	36.7769	19.2182	30.1653	25.7329	22.3141	19.544	65.2893	72.6384	54.1322	65.4723
7.02479	0.977199	41.3223	18.241	96.6942	96.4169	22.3141	19.2182	63.6364	69.7068	60.3306	72.6384
21.9008	14.658	40.9091	18.8925	97.1074	97.7199	81.8182	69.7068	85.5372	71.6612	64.876	74.9186
6.61157	0.651466	33.4711	16.9381	29.7521	26.3844	14.0496	5.21173	66.5289	54.0717	77.2727	75.8958
7.02479	1.30293	44.6281	24.1042	96.6942	98.0456	14.4628	5.21173	19.8347	18.5668	73.9669	78.1759
6.19835	0.977199	47.1074	21.1726	2.06612	1.62866	20.6612	14.9837	30.1653	19.544	71.4876	79.8046
8.67769	1.30293	40.9091	12.3779	4.13223	2.60586	25.6198	8.14332	29.3388	19.2182	78.0992	84.6906
8.67769	1.30293	42.1488	10.7492	5.3719	6.18893	23.9669	9.44625	42.9752	33.2248	65.7025	72.3127
8.67769	1.30293	4.95868	4.23453	64.876	62.8665	17.7686	13.6808	42.9752	33.8762	70.6612	76.5472
42.1488	38.4365	0	0	94.2149	96.4169	15.2893	14.0065	11.157	12.7036	57.8512	67.7524
8.67769	1.30293	2.06612	0.977199	64.4628	50.1629	43.3884	33.2248	42.9752	32.899	54.9587	65.7981
8.67769	1.30293	31.405	11.7264	33.0579	31.2704	42.9752	33.8762	41.7355	32.899	52.0661	67.4267
8.67769	1.30293	28.0992	11.4007	78.0992	80.1303	28.9256	17.5896	12.8099	11.4007	61.157	62.215
97.1074	97.0684	23.5537	9.44625	94.2149	96.4169	21.0744	12.0521	12.8099	10.0977	52.8926	58.6319
8.67769	1.30293	22.3141	8.46906	70.6612	60.5863	17.7686	11.0749	13.2231	11.7264	52.0661	57.9805
7.85124	0.325733	23.5537	7.81759	54.1322	65.4723	58.6777	45.2769	36.3636	34.8534	62.8099	71.3355
5.78512	0.977199	10.3306	6.18893	59.0909	72.3127	18.595	14.9837	71.0744	73.9414	61.9835	70.684
7.85124	0.977199	12.3967	10.7492	75.2066	68.4039	16.9422	15.3095	61.9835	66.4495	65.2893	72.6384
7.85124	1.30293	17.3554	18.241	81.8182	79.4788	14.4628	10.0977	13.2231	11.4007	63.6364	69.7068
7.85124	1.30293			21.4876	15.6352	17.7686	15.9609	31.405	25.4072	49.5868	41.6938
7.85124	1.30293			39.6694	25.4072	20.6612	14.9837	32.2314	28.9902	85.5372	71.6612
7.85124	1.30293			40.4959	26.3844	38.0165	26.7101	63.2231	46.9055	66.5289	54.0717
7.43802	0.977199			83.0579	85.9935	5.78512	5.53746	17.7686	16.6124	76.0331	79.1531
6.61157	0.651466			35.5372	29.9674	39.2562	36.1564	21.9008	19.544	81.405	88.2736
7.85124	1.30293			87.1901	87.6222	71.4876	70.3583	19.8347	19.2182	79.7521	83.3876
4.54545	2.9316			88.4297	87.2964	88.843	88.9251	24.3802	23.7785	82.2314	88.2736
5.3719	2.9316			38.843	29.9674	69.0083	74.2671	17.3554	16.6124	84.2975	88.5994
8.26446	3.25733			44.6281	35.1791	70.6612	78.5016	17.7686	17.9153	50	48.8599
5.3719	2.9316			40.9091	32.899	50.8265	40.3909	14.876	15.6352	71.0744	76.873
5.3719	3.25733			84.7107	85.0163	40.4959	28.9902	14.876	15.3095	59.0909	71.6612
5.3719	3.25733			82.6446	83.3876	33.8843	17.2638	66.5289	54.0717	50.8265	47.2313
4.95868	3.9088			39.6694	28.3388	66.1157	79.4788	85.5372	71.6612	69.4215	60.5863
2.47934	3.58306			78.9256	85.0163	72.314	84.0391	23.5537	18.241	7.02479	3.25733
1.23967	0.651466			66.9421	63.1922	58.2645	67.4267	87.6033	87.9479	12.8099	10.7492
1.65289	0.651466			42.1488	33.8762	50.8265	63.1922	87.6033	89.9023	66.9421	73.9414
45.8678	27.6873			41.3223	33.8762	53.719	63.8436	85.5372	83.0619	68.1818	77.1987
7.02479	1.30293			73.5537	69.0554	51.2397	62.8665	78.9256	77.8502	66.9421	73.2899
7.02479	1.30293			74.3802	79.4788	61.157	71.0098	84.2975	87.9479	64.4628	71.3355
5.3719	2.9316			19.4215	12.7036	70.6612	82.0847	86.3636	86.3192	27.6859	19.8697
5.3719	2.9316			70.6612	69.0554	70.6612	79.4788	53.3058	65.4723	26.4463	19.544
5.3719	2.9316			71.9008	70.3583	68.595	74.5928	62.8099	69.7068	10.7438	10.4235
5.3719	2.9316			77.686	81.1075	71.0744	80.7818	71.9008	74.9186	4.13223	4.56026
8.26446	3.25733			38.843	32.2476	63.2231	76.2215	69.0083	72.6384	4.13223	3.25733
8.26446	3.25733			77.2727	79.1531	62.8099	76.873	74.3802	77.5244	7.43802	8.14332
8.26446	3.25733			76.8595	74.5928	69.0083	80.456	66.9421	72.3127	9.91736	9.44625
2.89256	2.9316			76.8595	79.1531	92.1488	89.9023	18.1818	14.9837	7.85124	9.12052
5.3719	2.9316			22.3141	23.4528	85.5372	90.5537	21.4876	18.5668	8.26446	10.0977
8.26446	3.25733			70.2479	71.987	85.124	88.2736	77.2727	79.4788	4.54545	3.9088
9.09091	3.9088			80.5785	79.1531	88.843	88.9251	80.1653	81.4332	4.95868	7.49186
6.61157	5.21173			81.8182	81.4332	71.4876	70.3583	80.5785	80.7818	4.13223	5.86319
9.91736	5.86319			72.314	72.9642	53.719	64.4951	80.1653	83.0619	70.2479	76.5472
8.26446	3.25733			79.7521	80.7818	71.4876	81.759	75.6198	74.5928	69.0083	80.7818
4.95868	2.9316			79.7521	77.1987	69.0083	80.7818	80.5785	81.1075	72.7273	84.6906
5.3719	2.9316			79.3388	77.8502	69.8347	77.5244	80.9917	81.1075	71.4876	81.759
8.26446	3.25733			80.9917	80.7818	73.1405	79.1531	74.7934	78.1759	71.4876	69.0554
5.3719	2.9316			75.2066	72.9642	57.0248	61.8892	78.9256	78.5016	89.2562	89.9023
8.26446	3.25733			80.9917	84.0391	44.2149	50.1629	80.9917	84.0391	63.2231	76.2215
5.3719	2.9316			78.9256	78.5016	73.5537	76.5472	75.2066	72.9642	85.5372	90.5537
5.3719	2.9316			74.7934	78.1759	66.5289	54.0717	80.9917	80.7818	92.562	91.2052
5.3719	2.9316			80.9917	81.1075	85.5372	71.6612	79.3388	77.8502	69.0083	80.456
5.3719	2.9316			80.5785	81.1075	33.0579	28.013	79.7521	77.1987	55.7851	71.0098
4.13223	1.9544			75.6198	74.5928	39.6694	45.6026	79.7521	80.7818	63.2231	76.2215
5.3719	2.9316			80.1653	83.0619	42.562	49.8371	72.314	72.9642	71.0744	80.7818
5.3719	2.9316			80.5785	80.7818	41.7355	50.4886	81.8182	81.4332	68.595	74.5928
5.3719	2.9316			80.1653	81.4332	12.8099	4.88599	80.5785	79.4788	70.6612	79.4788
5.3719	2.9316			77.686	79.8046	66.5289	54.0717	71.9008	76.2215	70.6612	82.0847
5.3719	2.9316			21.4876	18.5668	85.5372	71.6612	77.2727	79.8046	61.157	71.0098
5.3719	2.9316			18.1818	14.9837	46.6942	37.785	76.8595	74.5928	50	61.8892
5.3719	3.25733			66.9421	72.3127	63.6364	69.7068	77.2727	79.8046	50.8265	63.1922
5.3719	2.9316			20.6612	15.6352	65.2893	72.6384	38.843	32.2476	70.2479	80.7818
5.3719	2.9316			73.5537	74.9186	61.9835	70.684	71.9008	70.3583	66.1157	79.8046
5.3719	2.9316			65.2893	66.1238	62.8099	71.3355	19.4215	12.7036	66.9421	74.5928
5.3719	3.25733			41.7355	44.9511	52.0661	57.9805	74.3802	79.4788	40.9091	31.9218
5.3719	3.25733			44.2149	60.5863	60.7438	61.2378	61.9835	66.4495	30.1653	22.4756
48.3471	33.8762			81.8182	84.3648	50	66.4495	71.0744	73.9414	41.3223	36.1564
5.3719	2.9316			86.3636	86.3192	54.9587	65.7981	36.3636	34.8534	35.124	38.7622
5.3719	2.9316			84.2975	87.9479	57.8512	67.7524	50.8265	62.5407	25.2066	34.8534
5.3719	2.9316			85.124	81.759	65.7025	72.3127	73.1405	84.0391	31.8182	36.1564
5.3719	2.9316			11.5702	7.49186	78.0992	84.6906	72.314	84.0391	41.7355	33.5505
5.3719	3.25733			16.9422	11.7264	71.4876	79.8046	66.1157	79.1531	27.6859	24.1042
5.3719	2.9316			80.1653	75.57	73.9669	78.1759	69.0083	77.8502	73.9669	79.4788
5.3719	2.9316			87.6033	89.9023	85.5372	71.6612	73.5537	80.1303	69.8347	77.1987
5.3719	2.9316			86.3636	87.9479	66.5289	54.0717	39.2562	36.1564	71.9008	59.6091
5.3719	2.9316			23.5537	17.9153	76.0331	79.1531	35.124	38.7622	24.3802	44.2997
8.26446	2.9316			94.2149	96.4169	81.405	88.2736	25.2066	34.8534	18.1818	41.0423
5.3719	2.9316			64.4628	49.8371	79.7521	83.3876	34.7107	38.1108	44.6281	29.6417
5.3719	2.9316			14.876	15.3095	82.2314	88.2736	41.7355	34.8534	24.3802	24.1042
7.85124	3.25733			14.876	15.6352	84.2975	88.5994	43.3884	35.5049	97.1074	97.0684
5.3719	2.9316			17.7686	17.9153	50.8265	44.6254	42.562	35.1791	42.1488	49.8371
5.3719	2.9316			17.3554	17.9153	54.9587	51.1401	27.2727	23.7785	20.6612	22.4756
21.9008	14.658			14.4628	15.9609	50	48.8599	62.3967	69.7068	57.0248	76.2215
8.26446	3.25733			19.8347	19.2182	59.0909	71.6612	75.2066	80.456	65.2893	66.4495
5.3719	2.9316			21.9008	19.544	50.4132	47.2313	69.4215	75.8958	21.4876	23.127
5.3719	2.28013			17.7686	17.2638	82.2314	78.5016	70.6612	58.9577	22.3141	23.7785
4.95868	2.9316			63.2231	46.9055	73.1405	72.6384	85.5372	86.9707	17.3554	19.544
5.3719	2.9316			32.2314	28.9902	83.8843	88.5994	73.1405	72.6384	73.5537	58.6319
5.3719	3.25733			31.405	25.4072	66.9421	73.9414	50	37.785	82.2314	70.0326
5.3719	2.9316			26.4463	20.1954	66.9421	73.2899	42.1488	49.8371	22.3141	19.2182
5.3719	2.9316			13.2231	9.77199	64.4628	71.3355	22.3141	26.0586	22.3141	19.544
2.47934	0.325733			20.2479	13.0293			57.0248	76.2215	21.9008	19.2182
2.47934	0.325733			12.8099	10.0977			64.0496	66.4495	21.4876	17.5896
2.47934	0.325733			12.8099	11.4007			22.3141	24.43	15.2893	18.241
2.47934	0.325733			41.7355	32.899			17.3554	19.544	14.876	17.5896
4.95868	2.9316			42.9752	32.899			81.8182	69.7068	30.1653	22.8013
5.3719	2.9316			11.157	12.7036			22.3141	19.2182	47.9339	38.4365
8.26446	3.25733			42.9752	33.8762			22.3141	19.544	74.3802	81.1075
5.3719	2.9316			42.9752	33.2248			21.9008	19.2182	78.5124	80.456
4.95868	2.9316			29.3388	19.2182			21.4876	17.5896	78.5124	72.6384
5.3719	2.9316			30.1653	19.544			15.2893	18.241	50.4132	59.6091
5.3719	2.9316			17.3554	16.6124			14.876	18.241
5.3719	2.9316			64.4628	49.5114			49.5868	39.4137
5.3719	2.9316			94.2149	96.4169			51.6529	40.3909
5.3719	2.9316			50	41.3681			57.438	58.3062
5.3719	2.9316			63.6364	69.7068			78.5124	80.456
21.9008	14.658			65.2893	72.6384
65.2893	51.7915			61.9835	70.684
73.5537	79.8046			62.8099	71.3355
10.3306	4.23453			52.0661	56.0261
8.26446	3.25733			60.7438	61.2378
5.3719	2.9316			50	66.4495
5.3719	2.9316			54.9587	65.7981
5.3719	2.9316			57.8512	67.7524
4.95868	2.9316			71.0744	76.873
4.95868	2.9316			65.7025	72.3127
				78.0992	84.6906
				71.4876	79.8046
				73.9669	78.1759
				54.5455	55.3746
				82.2314	87.2964
				64.4628	49.5114
				77.2727	79.1531
				88.843	89.2508
				83.4711	89.9023
				79.7521	83.3876

## Sheet: Figure 3b
Figure 3b
Gene Family	Group	Starting Position	Ending position	-LOG10(P-value)
g000090	Overlapping hit	13477	13675	3.32259
g000017	Overlapping hit	129121	130012	4.32514
g000007	Overlapping hit	243809	245072	3.32259
g000006	Overlapping hit	301726	303178	3.32259
g000517	Overlapping hit	448856	449156	3.99471
g000336	Overlapping hit	449827	450781	4.32514
g000177	Overlapping hit	469762	469975	3.32259
g000035	Overlapping hit	713975	714653	4.32514
g000072	Overlapping hit	738742	739774	4.92639
g000173	Overlapping hit	739775	740066	4.32514
g000142	Overlapping hit	754851	755760	5.07847
g000175	Overlapping hit	755761	756367	5.07847
g000005	Overlapping hit	756368	756611	5.07847
g000015	Overlapping hit	956719	957181	3.32259
g000365	Overlapping hit	963779	964175	4.32514
g000378	Overlapping hit	972364	973192	3.32259
g000028	Overlapping hit	1054127	1056803	3.25263
g000069	Overlapping hit	1059068	1059887	3.32259
g000040	Overlapping hit	1062339	1063329	3.32259
g000108	Overlapping hit	1063330	1063705	4.32514
g000052	Overlapping hit	1067533	1068271	3.01373
g002902	Overlapping hit	1473481	1475542	3.32259
g001335	Overlapping hit	1561910	1562201	3.32259
g000113	Overlapping hit	1569658	1570012	3.32259
g000010	Overlapping hit	1571153	1571918	4.32514
g005629	Overlapping hit	1575054	1575852	3.16297
g000648	Overlapping hit	1596712	1598167	5.55559
g002734	Overlapping hit	1598168	1599119	4.62536
g007719	Overlapping hit	1599120	1600038	4.55636
g001537	Overlapping hit	1600039	1601119	3.32259
g004060	Overlapping hit	1601120	1601864	2.80817
g000164	Overlapping hit	1604948	1605518	3.16297
g000061	Overlapping hit	1605721	1605928	2.04685
g000109	Overlapping hit	1606533	1607136	3.32259
g000018	Overlapping hit	1614287	1615109	3.99471
g000043	Overlapping hit	1615110	1615584	4.32514
g000025	Overlapping hit	1615585	1615807	3.32259
g000011	Overlapping hit	1615808	1616237	4.32433
g000026	Overlapping hit	1616238	1616613	2.36239
g003896	Overlapping hit	1616945	1618004	3.99471
g001703	Overlapping hit	1618005	1618479	3.16297
g001261	Overlapping hit	1618480	1619908	3.32259
g001730	Overlapping hit	1620138	1621143	2.42402
g007592	Overlapping hit	1622504	1623455	3.01373
g005594	Overlapping hit	1623456	1624281	3.32259
g004984	Overlapping hit	1624791	1625691	3.43503
g001477	Overlapping hit	1625692	1626169	3.99471
g001864	Overlapping hit	1626170	1627241	4.55636
g005374	Overlapping hit	1627242	1628310	3.99471
g007275	Overlapping hit	1628311	1628902	3.99471
g001573	Overlapping hit	1628903	1629641	5.53877
g000196	Overlapping hit	1629642	1630620	5.23774
g000575_2	Overlapping hit	1630621	1631788	5.53877
g000722	Overlapping hit	1631789	1633196	5.53877
g000104	Overlapping hit	1641879	1643274	5.23774
g000718	Overlapping hit	1643275	1644496	3.49503
g000715	Overlapping hit	1644497	1645778	3.99471
g001064	Overlapping hit	1647259	1648654	4.32433
g000526	Overlapping hit	1655814	1656561	3.99471
g002342_2	Overlapping hit	1664713	1666567	3.55995
g000367	Overlapping hit	1671113	1671962	3.99471
g002219	Overlapping hit	1671963	1673316	3.32259
g000199	Overlapping hit	1673317	1674160	4.55636
g000272	Overlapping hit	1674161	1674842	3.16297
g002023	Overlapping hit	1688469	1688787	4.32514
g005394	Overlapping hit	1694287	1695340	2.74742
g005042_2	Overlapping hit	1695341	1696619	3.01373
g000455	Overlapping hit	1696620	1697439	2.57809
g000661	Overlapping hit	1698242	1699031	2.74742
g000659	Overlapping hit	1699306	1700131	2.57809
g005146	Overlapping hit	1706321	1708355	2.57809
g000194	Overlapping hit	1713423	1715703	2.57809
g000922	Overlapping hit	1715704	1716841	3.01373
g000222	Overlapping hit	1716842	1717079	3.32259
g002403_2	Overlapping hit	1720423	1721155	3.16297
g000296	Overlapping hit	1814727	1815312	3.32259
g000106	Overlapping hit	1895858	1896611	2.16748
g000050	Overlapping hit	1914817	1915162	3.32259
g000845	Overlapping hit	1924951	1925104	3.32259
g001869	Overlapping hit	1938926	1942520	4.32514
g000048	Overlapping hit	2171459	2172026	3.32259
g000019	Overlapping hit	2172027	2172621	3.32259
g000204	Overlapping hit	2456879	2457620	2.16587
g000030	Overlapping hit	2466009	2466390	3.99471
g000078	Overlapping hit	2474757	2475645	4.32514
g000055	Overlapping hit	2475974	2476388	3.32259
g000060	Overlapping hit	2480403	2480637	3.99471
g000020	Overlapping hit	2480638	2480794	3.01373
g000074	Overlapping hit	3375916	3376453	3.01373
g000181	Overlapping hit	3454996	3455566	3.99471
g000008	Overlapping hit	3465171	3465354	4.32514
g000092	Overlapping hit	3465355	3465721	3.99471
g000155	Overlapping hit	3465722	3465932	3.32259
g008371	Overlapping hit	3626189	3628481	4.32514
g000033	Overlapping hit	3637571	3638192	2.42402
g000143	Overlapping hit	3638455	3639292	2.04685
g000381	Overlapping hit	3648806	3649397	3.32259
g000002	Overlapping hit	3676128	3677811	4.32514
g000058	Overlapping hit	3693908	3695492	3.32259
g000034	Overlapping hit	3716486	3717014	5.07847
g000049	Overlapping hit	3717015	3717243	3.32259
g000150	Overlapping hit	3721910	3725543	3.01373
g000022	Overlapping hit	3727533	3731781	3.49503
g000004	Overlapping hit	3739859	3740459	4.32514
g000693	Overlapping hit	3740460	3741438	2.91553
g000436	Overlapping hit	3741629	3742349	3.32259
g000067	Overlapping hit	3743125	3743488	2.71751
g000187	Overlapping hit	3743489	3743924	3.99471
g000012	Overlapping hit	3745526	3745721	3.42819
g000303	Overlapping hit	3751857	3752418	3.99471
g000354	Overlapping hit	3761006	3761198	5.07847
g001048	Overlapping hit	3763334	3764762	5.23774
g000382	Overlapping hit	3765740	3765956	4.32514
g000053	Overlapping hit	3787537	3788284	3.99471
g000356	Overlapping hit	3821235	3821586	5.55559
g000135	Overlapping hit	3900067	3900262	3.32259
g000021	Overlapping hit	3924713	3925325	5.53877
g000491	Overlapping hit	3943885	3944260	3.01373
g000153	Overlapping hit	3958719	3961686	3.32259
g000658	Overlapping hit	3974265	3976965	4.32514
g000513	Overlapping hit	4023339	4024542	3.01373
g001554	Overlapping hit	4028949	4029531	3.01373
g000976	Overlapping hit	4030467	4030719	3.01373
g001522	Overlapping hit	4045561	4047853	4.32514
g001235	Overlapping hit	4057090	4057909	3.32259
g002240	Overlapping hit	4064016	4065087	4.32514
g002833	Overlapping hit	4069512	4070715	4.32514
g000587	Overlapping hit	4070716	4071409	2.04685
g004744	Overlapping hit	4075389	4076004	3.32259
g002121	Overlapping hit	4078684	4079269	3.32259
g002274	Overlapping hit	4081699	4082848	2.44265
g000545	Overlapping hit	4083481	4084132	4.32514
g004521	Overlapping hit	4084356	4084815	2.44265
g004411	Overlapping hit	4087650	4088178	2.16748
g002610	Overlapping hit	4093612	4094017	2.16748
g003533	Overlapping hit	4094018	4095002	2.19519
g006077	Overlapping hit	4095003	4095192	2.16748
g001040	Overlapping hit	4099595	4100804	3.32259
g002210	Overlapping hit	4107247	4108537	2.19519
g000516	Overlapping hit	4134698	4136867	3.32259
g000710	Overlapping hit	4159630	4161124	2.38941
g000292	Overlapping hit	4184985	4185687	2.04685
g000639	Overlapping hit	4254857	4255265	3.99471
g000942	A specific	185195	185906	2.38941
g002549	A specific	752171	752453	2.38941
g000906	A specific	915953	917462	2.80817
g002726	A specific	1154207	1155170	2.80817
g002597	A specific	1155171	1155621	2.80817
g000464	A specific	1693425	1694286	2.80817
g003441	A specific	2001567	2002047	2.38941
g004963	A specific	2152198	2153359	2.38941
g002098	A specific	2774001	2774388	2.38941
g012027	A specific	2922660	2922942	2.38941
g001132	A specific	3198283	3198469	2.05325
g001888	A specific	3426973	3427735	2.62822
g004787	A specific	3477350	3478607	2.42402
g014255	A specific	3628978	3629452	2.48632
g000388	A specific	3684041	3685079	2.42402
g001882	A specific	3828726	3829584	3.25263
g000688	A specific	3901512	3902163	2.80817
g004697	A specific	4190069	4190558	2.62822
g003222	A specific	4289687	4289852	3.73518
g006186	A specific	4299887	4300043	3.73518
g003869	A specific	4334891	4335902	2.38941
g000782	A specific	4372290	4372617	2.80817
g002993	A specific	4489549	4490239	2.80817
g004478	A specific	4583656	4583896	2.16587
g000176	A specific	4590906	4591134	2.38941
g005935	A specific	4825260	4825593	2.42402
g001605	A specific	5166620	5166803	3.25263
g011727	A specific	5407319	5407520	2.80817
g009548	A specific	6134706	6135480	2.16587
g013385	A specific	6135481	6135862	2.16587
g007858	B1 specific	48615	49902	2.56936
g008927	B1 specific	78273	80040	2.04685
g004075_2	B1 specific	124702	125365	2.04685
g014390	B1 specific	176541	176997	2.04685
g005643_2	B1 specific	176998	177787	2.04685
g001779	B1 specific	249948	250563	2.1489
g003095	B1 specific	255448	256117	2.04685
g009234	B1 specific	266163	267018	2.04685
g003074	B1 specific	267019	267739	2.04685
g001478	B1 specific	267740	269168	2.04685
g001134	B1 specific	290543	290723	3.01373
g005099	B1 specific	317717	318938	2.04685
g004983_2	B1 specific	355430	356330	2.50335
g006913	B1 specific	376247	376619	2.61038
g013764	B1 specific	380239	380698	2.15032
g002095	B1 specific	413179	413521	2.04685
g000359	B1 specific	427022	427955	3.01373
g000822	B1 specific	467737	468391	2.04685
g001093_2	B1 specific	493706	494453	3.01373
g008615	B1 specific	514984	516097	2.04685
g012881	B1 specific	552328	552775	2.00323
g007040	B1 specific	552776	553307	2.04685
g008752	B1 specific	609028	610087	2.91553
g000309	B1 specific	665908	666892	2.04685
g001768_3	B1 specific	689574	690420	2.04685
g011592	B1 specific	694729	695053	2.18275
g005000	B1 specific	782833	784156	2.04685
g003478	B1 specific	838118	839147	3.01373
g006906	B1 specific	872394	872928	2.04685
g012347	B1 specific	883854	884109	2.04685
g003449	B1 specific	885720	886368	2.04685
g008724	B1 specific	906525	907566	2.50335
g001006	B1 specific	946628	947414	2.1489
g001486	B1 specific	976165	977377	2.04685
g004686	B1 specific	1068444	1068951	2.50335
g000832	B1 specific	1068952	1069453	2.50335
g000602_2	B1 specific	1119235	1119895	2.04685
g002197	B1 specific	1119896	1120802	3.01373
g000357	B1 specific	1146601	1147201	2.04685
g000911	B1 specific	1158440	1159940	3.01373
g006766	B1 specific	1160086	1160521	3.01373
g006802	B1 specific	1164316	1164739	2.41492
g001759	B1 specific	1236118	1237777	2.04685
g000918	B1 specific	1239015	1239777	2.04685
g014810	B1 specific	1383485	1384076	2.91553
g003317	B1 specific	1385470	1385734	2.91553
g001693	B1 specific	1404226	1404775	5.23774
g000346	B1 specific	1405944	1407480	2.50335
g004040	B1 specific	1409445	1410066	2.04685
g009597	B1 specific	1420520	1421279	2.04685
g007105	B1 specific	1435541	1436045	3.01373
g001479	B1 specific	1440313	1440673	2.04685
g014580	B1 specific	1440674	1441313	2.04685
g003280	B1 specific	1457568	1457856	2.36239
g008299	B1 specific	1458891	1460265	2.91553
g005001	B1 specific	1485406	1486729	2.50335
g014705	B1 specific	1490274	1490886	2.04685
g004534	B1 specific	1492756	1493200	3.01373
g002605	B1 specific	1510838	1511267	3.01373
g005894	B1 specific	1553439	1553823	2.04685
g006612	B1 specific	1624538	1624790	2.04685
g003581	B1 specific	1753402	1754344	4.07638
g006592	B1 specific	1776713	1777193	2.1489
g007171	B1 specific	1839780	1840242	2.04685
g013767	B1 specific	1868533	1869076	2.1489
g014539	B1 specific	1869630	1870275	2.04685
g014128	B1 specific	1876464	1876953	2.1489
g002895	B1 specific	1920546	1922745	2.04685
g003763	B1 specific	1922746	1924162	2.04685
g001690	B1 specific	2009944	2010301	3.99471
g001242	B1 specific	2062412	2063663	3.01373
g002664	B1 specific	2141407	2141995	2.50335
g001079	B1 specific	2181639	2182200	2.04685
g001645	B1 specific	2187224	2187719	2.04685
g013933	B1 specific	2221701	2222217	2.04685
g002036	B1 specific	2405708	2406020	2.32076
g008694	B1 specific	2422866	2423946	2.04685
g004796	B1 specific	2425112	2426132	3.58938
g001927	B1 specific	2427146	2427854	2.50335
g001446	B1 specific	2548678	2549662	2.04685
g002778	B1 specific	2666216	2667554	2.04685
g014276	B1 specific	2706409	2706880	2.04685
g004298	B1 specific	2706881	2707145	2.04685
g008202	B1 specific	2730804	2732256	3.42819
g010101	B1 specific	2775927	2776146	2.04685
g004741	B1 specific	2811158	2811719	2.50335
g012748	B1 specific	2823145	2823373	2.04685
g001488	B1 specific	2834786	2836013	3.99471
g005033_2	B1 specific	2871610	2872888	2.41492
g002566	B1 specific	2883844	2884114	2.04685
g014631	B1 specific	2884476	2885103	2.04685
g004473	B1 specific	2887304	2887550	2.04685
g005785_2	B1 specific	2960507	2961218	2.04685
g001164	B1 specific	2980589	2981240	2.04685
g001386	B1 specific	3060380	3060971	2.04685
g005209	B1 specific	3078933	3080337	2.1489
g001752	B1 specific	3086416	3087376	2.04685
g005997	B1 specific	3150579	3150783	2.04685
g014584	B1 specific	3191752	3192367	2.04685
g009812	B1 specific	3232553	3233252	2.04685
g013019	B1 specific	3294374	3294803	2.04685
g002171_2	B1 specific	3388545	3389502	2.04685
g002329_2	B1 specific	3414851	3415682	2.67664
g011679	B1 specific	3522450	3522765	2.04685
g004564	B1 specific	3715828	3716485	2.50335
g004761	B1 specific	3766543	3767110	3.99471
g001968	B1 specific	3770079	3770712	3.99471
g002323	B1 specific	3781528	3782644	2.04685
g003079	B1 specific	3812246	3812957	2.04685
g002177	B1 specific	3817626	3818574	2.1489
g002963	B1 specific	3818575	3820240	2.04685
g006674	B1 specific	3829585	3830143	2.04685
g003026_2	B1 specific	3830144	3830909	2.04685
g003428	B1 specific	3840266	3840785	2.04685
g011624	B1 specific	3840786	3841107	2.04685
g009387	B1 specific	3841108	3841921	2.04685
g002272	B1 specific	3843568	3845056	3.42819
g005036	B1 specific	3845057	3845687	3.99471
g008227	B1 specific	3845688	3847119	2.04685
g004712	B1 specific	3848667	3849138	2.04685
g001497	B1 specific	3853983	3855165	2.04685
g004862	B1 specific	3869870	3870845	3.01373
g000347	B1 specific	3881348	3881642	2.04685
g004899	B1 specific	3885046	3885997	3.01373
g000152	B1 specific	3912066	3912858	2.04685
g003450	B1 specific	3915751	3916324	2.04685
g000441	B1 specific	3916629	3917016	2.04685
g001270_2	B1 specific	3928798	3929872	2.04685
g004131	B1 specific	3942974	3943196	2.50335
g002847	B1 specific	3965440	3966997	2.04685
g013843	B1 specific	3973474	3974005	2.04685
g000944_1	B1 specific	3979274	3979973	2.04685
g002697	B1 specific	4024543	4025668	3.01373
g000653	B1 specific	4027199	4028948	2.04685
g003070	B1 specific	4079541	4080264	2.04685
g007752	B1 specific	4115400	4116309	2.32076
g005012	B1 specific	4116310	4117621	2.13189
g002855_2	B1 specific	4119069	4120596	3.09162
g007364	B1 specific	4122348	4123107	3.01373
g000619_1	B1 specific	4123108	4123522	2.04685
g004033	B1 specific	4125370	4126087	2.50335
g003913_1	B1 specific	4127921	4129637	2.50335
g001726	B1 specific	4137532	4138459	3.01373
g000462	B1 specific	4140180	4140639	2.04685
g006045	B1 specific	4140640	4140778	3.01373
g000713	B1 specific	4152463	4154038	3.01373
g001315	B1 specific	4154773	4155463	2.04685
g000237	B1 specific	4163989	4165249	2.04685
g002032	B1 specific	4167069	4167702	2.50335
g002172	B1 specific	4175698	4176655	2.13189
g000333	B1 specific	4196212	4197229	2.04685
g001018	B1 specific	4197762	4198722	3.01373
g000201	B1 specific	4217752	4219081	3.01373
g003806	B1 specific	4222305	4224579	2.04685
g001749	B1 specific	4225113	4225701	4.07638
g000578	B1 specific	4229336	4229798	3.99471
g005266	B1 specific	4230385	4232431	2.04685
g003887	B1 specific	4233893	4234964	3.01373
g009562	B1 specific	4234965	4235733	2.04685
g005644	B1 specific	4235734	4236523	2.04685
g008234	B1 specific	4236524	4237907	3.01373
g013066	B1 specific	4237908	4238331	2.04685
g000294	B1 specific	4252461	4253679	2.04685
g000505	B1 specific	4253680	4254022	2.04685
g003128	B1 specific	4254023	4254236	2.04685
g001121	B1 specific	4269980	4270259	3.01373
g000341	B1 specific	4280056	4281352	2.04685
g001341	B1 specific	4290725	4291259	2.04685
g001338	B1 specific	4311654	4311834	2.04685
g002572	B1 specific	4311835	4312096	2.04685
g000476	B1 specific	4325280	4325643	3.01373
g002390	B1 specific	4340570	4341338	3.99471
g002008	B1 specific	4343262	4343394	2.36239
g001640	B1 specific	4360767	4361088	2.04685
g000251	B1 specific	4365487	4366909	2.04685
g002613	B1 specific	4366910	4367393	2.04685
g000683	B1 specific	4383188	4383761	2.04685
g000379	B1 specific	4385372	4385804	3.01373
g000941	B1 specific	4401311	4402046	2.04685
g001215	B1 specific	4409145	4411830	3.99471
g001252	B1 specific	4413159	4414797	2.04685
g002553	B1 specific	4414798	4415086	2.04685
g012419	B1 specific	4427060	4427312	2.04685
g001925	B1 specific	4430395	4431115	3.01373
g001370	B1 specific	4431894	4432350	2.04685
g001949	B1 specific	4443763	4443985	2.04685
g006475	B1 specific	4520337	4520814	2.04685
g002682	B1 specific	4526569	4527667	2.04685
g003417	B1 specific	4591509	4591974	2.50335
g007327	B1 specific	4593592	4594624	2.50335
g005563	B1 specific	4599512	4600364	2.50335
g003549	B1 specific	4600365	4601628	2.91553
g012464	B1 specific	4612036	4612285	2.1489
g003990	B1 specific	4637554	4638364	3.42819
g004134	B1 specific	4642639	4642858	2.91553
g008599	B1 specific	4702883	4704002	2.04685
g004449	B1 specific	4724373	4724865	2.04685
g012842	B1 specific	4731179	4731632	2.04685
g004522	B1 specific	4735566	4736016	2.04685
g002598	B1 specific	4740854	4741301	2.04685
g004064	B1 specific	4789159	4789534	2.04685
g006099	B1 specific	4790551	4790734	2.04685
g008103	B1 specific	4791009	4792560	2.04685
g004169	B1 specific	4811124	4811334	2.04685
g006358	B1 specific	4812123	4812447	2.04685
g003245	B1 specific	4820887	4821208	2.04685
g005101	B1 specific	4856758	4857976	2.04685
g012522	B1 specific	4859815	4860061	2.04685
g001969	B1 specific	4897502	4897742	3.01373
g001244	B1 specific	4905804	4907511	2.04685
g006274	B1 specific	4956148	4956274	2.04685
g001302	B1 specific	5014616	5015411	2.04685
g006484	B1 specific	5020079	5020364	2.04685
g001259	B1 specific	5049349	5050783	2.04685
g001038	B1 specific	5054971	5056366	2.04685
g006435	B1 specific	5082023	5082323	2.04685
g000973	B1 specific	5084355	5084652	2.04685
g006089	B1 specific	5091768	5092164	3.01373
g014183	B1 specific	5135966	5136449	2.04685
g010640	B1 specific	5136450	5136636	2.04685
g003664_2	B1 specific	5136637	5137909	2.04685
g005528	B1 specific	5137910	5138795	2.04685
g003854	B1 specific	5158256	5159390	2.04685
g006052	B1 specific	5166117	5166312	2.04685
g006415	B1 specific	5166313	5166619	2.04685
g002665	B1 specific	5231531	5232119	2.04685
g001380	B1 specific	5364023	5364314	3.01373
g012447	B1 specific	5389045	5389267	2.04685
g003444	B1 specific	5409008	5409473	2.04685
g006852	B1 specific	5435822	5436221	2.04685
g003868_1	B1 specific	5448363	5449473	2.04685
g000781	B1 specific	5515250	5516243	2.04685
g007872	B1 specific	5645653	5646931	2.04685
g002630	B1 specific	5647425	5647773	3.01373
g008219	B1 specific	5651510	5652845	2.04685
g006010	B1 specific	5710306	5710738	2.04685
g003032_2	B1 specific	5713415	5716490	2.04685
g011596	B1 specific	5718224	5718548	2.04685
g005307	B1 specific	5720097	5723739	2.04685
g003136	B1 specific	5804133	5804379	2.04685
g001128	B1 specific	6148719	6148947	2.04685
g004129	B1 specific	6188841	6192588	2.04685
g004962_2	B1 specific	6246584	6246764	2.04685
g001021	B1 specific	6270019	6270511	2.04685
g004962_1	B1 specific	6336669	6337416	2.04685
g002479	B1 specific	6350372	6350546	2.04685
g006743	B1 specific	6678559	6679003	2.04685
g001509	B2 specific	14439	15933	4.32514
g004601	B2 specific	31912	32308	4.32514
g005569	B2 specific	60608	61457	4.32514
g000910	B2 specific	201248	201728	5.55559
g011929	B2 specific	214801	215092	4.32514
g003178	B2 specific	215093	215597	4.32514
g000856	B2 specific	222596	223094	3.32259
g006160	B2 specific	236318	236486	3.32259
g000097	B2 specific	245599	249730	5.07847
g004266	B2 specific	256707	257250	2.00499
g003848	B2 specific	257661	258804	2.00499
g002091_2	B2 specific	286161	286572	3.32259
g000287	B2 specific	291638	293153	3.32259
g002571	B2 specific	321655	321916	3.32259
g001221	B2 specific	347215	348100	3.32259
g001614	B2 specific	348101	348641	3.32259
g007067_2	B2 specific	352070	352589	2.00499
g001818	B2 specific	387286	388837	2.00499
g003446	B2 specific	420673	421132	3.32259
g000985	B2 specific	447251	447773	3.32259
g002170_2	B2 specific	459016	460399	3.32259
g000525	B2 specific	469976	470720	2.00499
g001110	B2 specific	474715	478597	4.32514
g002105	B2 specific	508695	509256	3.32259
g007284	B2 specific	521078	521660	2.06339
g009991	B2 specific	521661	524244	2.02577
g002388	B2 specific	560148	560826	3.32259
g007196	B2 specific	572179	572836	3.32259
g001331	B2 specific	587309	587582	4.32514
g000868_1	B2 specific	599087	600134	5.55559
g001362	B2 specific	643550	643808	3.32259
g005502	B2 specific	653244	654828	2.19519
g002699	B2 specific	698369	699371	3.32259
g003548	B2 specific	701092	702061	3.32259
g007848	B2 specific	730998	732291	3.32259
g001091	B2 specific	769794	770559	4.32514
g001572	B2 specific	779628	780369	3.32259
g004819	B2 specific	794967	795675	4.32514
g006410	B2 specific	812854	813481	2.44265
g005143	B2 specific	813482	815243	2.71863
g004179	B2 specific	817251	817881	3.32259
g004528	B2 specific	820046	820493	3.32259
g000865	B2 specific	829881	830469	2.00499
g001593	B2 specific	834179	834353	3.32259
g003857	B2 specific	855866	856994	2.19519
g005293_2	B2 specific	874412	875570	3.32259
g003204_2	B2 specific	879819	880194	2.20748
g003690_2	B2 specific	880195	880945	2.19519
g004576	B2 specific	892650	893067	3.32259
g009814	B2 specific	895712	896411	2.00499
g003284_2	B2 specific	913505	914147	3.32259
g003232_2	B2 specific	922958	923498	2.00499
g001863	B2 specific	927629	928334	2.19519
g003680	B2 specific	943699	943852	5.07847
g000952	B2 specific	948394	948595	3.32259
g006894	B2 specific	950204	950762	4.32514
g000373	B2 specific	964600	965035	3.32259
g000166	B2 specific	971083	971362	3.32259
g001654	B2 specific	977616	977883	5.55559
g002852	B2 specific	989595	991128	3.32259
g005415	B2 specific	997391	999362	2.78695
g003880	B2 specific	1017709	1018792	3.32259
g001069_2	B2 specific	1029552	1033296	3.32259
g004719	B2 specific	1036219	1036678	3.32259
g007612	B2 specific	1036679	1037624	3.32259
g000450	B2 specific	1040154	1040514	3.32259
g002281	B2 specific	1040515	1043191	3.32259
g002028_2	B2 specific	1093099	1093426	3.32259
g014923	B2 specific	1099664	1100231	3.32259
g014422	B2 specific	1109411	1110080	2.18029
g004851	B2 specific	1137131	1138115	3.32259
g006136_2	B2 specific	1138116	1138290	2.38386
g003799	B2 specific	1160522	1164047	2.18029
g014732	B2 specific	1175502	1176108	3.32259
g003766	B2 specific	1196705	1198112	3.32259
g006135	B2 specific	1202425	1202599	4.32514
g003028	B2 specific	1209588	1210350	4.32514
g004289	B2 specific	1244758	1244881	3.32259
g001753	B2 specific	1247713	1248628	5.07847
g003192	B2 specific	1250082	1250229	4.32514
g000827	B2 specific	1257507	1257726	3.32259
g000962_1	B2 specific	1259466	1259778	3.32259
g002787_2	B2 specific	1259779	1261102	3.32259
g001223	B2 specific	1261103	1262003	3.32259
g004056	B2 specific	1274086	1274833	3.32259
g004314	B2 specific	1281006	1281315	4.32514
g008283	B2 specific	1283888	1285277	3.32259
g014525	B2 specific	1329896	1330544	2.00499
g010242	B2 specific	1345340	1345550	3.32259
g001062	B2 specific	1368670	1370107	3.32259
g008353	B2 specific	1372894	1375282	3.32259
g004041	B2 specific	1379432	1380191	4.32514
g002768	B2 specific	1451501	1453100	3.32259
g003022	B2 specific	1454074	1454875	4.32514
g001884	B2 specific	1454876	1455728	3.32259
g004252	B2 specific	1455729	1456188	2.71863
g009128	B2 specific	1460266	1461148	2.44265
g005028	B2 specific	1464452	1465736	3.32259
g001273	B2 specific	1633197	1634262	5.07847
g000996	B2 specific	1765835	1766861	3.32259
g012856	B2 specific	1778808	1779258	2.00499
g001280	B2 specific	1786374	1788018	3.32259
g003804_2	B2 specific	1815313	1817599	2.44265
g002102	B2 specific	1842135	1842639	2.02577
g007110	B2 specific	1853923	1854424	2.71863
g014762	B2 specific	1859663	1860263	3.32259
g002934	B2 specific	1860264	1862097	3.32259
g009744	B2 specific	1872184	1872901	3.32259
g002211	B2 specific	1935440	1936769	3.32259
g002352	B2 specific	1951169	1952027	3.32259
g008246	B2 specific	1963368	1964784	2.38386
g003610_2	B2 specific	1976735	1977647	3.32259
g006792	B2 specific	1985196	1985622	2.44265
g005718	B2 specific	2022013	2022760	3.32259
g014630	B2 specific	2024052	2024679	2.00499
g014577	B2 specific	2025719	2026358	3.32259
g000250	B2 specific	2035433	2038190	3.32259
g000902	B2 specific	2068089	2076141	4.40946
g001199	B2 specific	2076142	2077120	2.38386
g001045	B2 specific	2077121	2079299	3.32259
g013082	B2 specific	2142687	2143107	3.32259
g000268	B2 specific	2173058	2174555	3.32259
g001604	B2 specific	2181467	2181638	3.32259
g000576	B2 specific	2183446	2185180	4.32514
g013464	B2 specific	2188481	2188817	4.32514
g000235	B2 specific	2190305	2190695	4.32514
g000445	B2 specific	2190696	2191023	3.32259
g001546	B2 specific	2196265	2196889	4.32514
g001202	B2 specific	2211150	2212110	2.44265
g004310	B2 specific	2217300	2217636	3.32259
g005335	B2 specific	2220587	2221700	3.32259
g001336	B2 specific	2242831	2243251	3.32259
g004004	B2 specific	2289590	2290382	2.00499
g008642	B2 specific	2313883	2314984	2.19519
g000572	B2 specific	2321390	2323043	3.32259
g000709	B2 specific	2329441	2330872	3.32259
g006571	B2 specific	2330873	2331428	4.32514
g002178	B2 specific	2337063	2338011	3.32259
g001499	B2 specific	2339000	2340176	4.32514
g001547	B2 specific	2340177	2341002	5.07847
g005134	B2 specific	2342336	2344163	2.38386
g002520	B2 specific	2353968	2354292	4.32514
g002838	B2 specific	2362293	2363487	3.05866
g004022	B2 specific	2384253	2385024	3.32259
g002663	B2 specific	2415005	2415608	3.32259
g001765	B2 specific	2419727	2420624	3.32259
g001575	B2 specific	2433993	2434725	3.32259
g004422	B2 specific	2472661	2473306	3.32259
g005091_2	B2 specific	2486901	2488131	3.32259
g001503	B2 specific	2489282	2490392	4.32514
g001241	B2 specific	2490393	2491650	4.32514
g001001	B2 specific	2491651	2492692	5.07847
g000605	B2 specific	2497012	2497618	3.32259
g001025	B2 specific	2501362	2502172	4.32514
g000764	B2 specific	2520256	2520817	3.32259
g001286	B2 specific	2520818	2521655	4.32514
g014126	B2 specific	2527202	2527691	3.32259
g014071	B2 specific	2527692	2528187	3.32259
g008449	B2 specific	2529893	2531072	3.32259
g007473	B2 specific	2531073	2532060	3.32259
g000892	B2 specific	2533470	2534358	3.32259
g013043	B2 specific	2536783	2537209	3.32259
g009684	B2 specific	2537210	2537945	3.32259
g004049	B2 specific	2545897	2546647	3.32259
g000775	B2 specific	2546648	2547665	3.32259
g003497	B2 specific	2547666	2548677	3.32259
g004333	B2 specific	2549663	2550146	3.32259
g005678	B2 specific	2551561	2552299	3.32259
g006863	B2 specific	2555044	2555437	3.32259
g003786	B2 specific	2556099	2557449	4.32514
g003081_2	B2 specific	2557784	2558495	4.32514
g001722	B2 specific	2562284	2564426	3.32259
g002960	B2 specific	2577611	2578661	2.38386
g001097	B2 specific	2583549	2586390	4.32514
g007240	B2 specific	2587694	2588315	2.24236
g009351	B2 specific	2589556	2590378	3.32259
g006328	B2 specific	2603299	2603632	4.32514
g002192	B2 specific	2626257	2627154	4.32514
g002316	B2 specific	2640826	2641981	3.32259
g007449	B2 specific	2651145	2652141	2.19519
g003903	B2 specific	2668405	2670349	2.38386
g002931	B2 specific	2742365	2743490	3.32259
g003112	B2 specific	2743491	2744001	3.32259
g002371	B2 specific	2761651	2762467	4.32514
g004195	B2 specific	2767348	2767543	3.32259
g006156_2	B2 specific	2792807	2792975	3.32259
g006958	B2 specific	2795369	2795723	3.32259
g000612	B2 specific	2841041	2841647	4.55559
g000402	B2 specific	2841648	2842425	3.32259
g004759	B2 specific	2844835	2845399	3.32259
g003648	B2 specific	2851880	2853176	3.32259
g002649	B2 specific	2864137	2864632	4.32514
g013216	B2 specific	2875307	2875709	3.32259
g002017	B2 specific	2913065	2913596	4.32514
g002405	B2 specific	2922943	2923672	3.32259
g011926	B2 specific	2961219	2961510	3.32259
g002560	B2 specific	2977634	2978102	4.32514
g002241_2	B2 specific	3034266	3035472	3.08283
g001662	B2 specific	3049771	3050140	3.32259
g002337	B2 specific	3065157	3066873	2.00499
g008173	B2 specific	3125438	3126914	2.00499
g003855_2	B2 specific	3136392	3137523	2.38386
g001678	B2 specific	3157823	3158321	5.07847
g003927	B2 specific	3160533	3161403	3.32259
g003053	B2 specific	3230502	3231177	3.32259
g001754_2	B2 specific	3240662	3241673	3.32259
g011656	B2 specific	3252459	3252777	2.00499
g001000	B2 specific	3257929	3258943	2.10735
g003813	B2 specific	3259836	3262017	3.32259
g008471	B2 specific	3283157	3284324	3.32259
g005501	B2 specific	3316078	3317668	3.32259
g004338	B2 specific	3328576	3328897	3.32259
g001167	B2 specific	3328898	3329348	5.07847
g005182	B2 specific	3336338	3337988	3.32259
g005447	B2 specific	3369779	3371600	3.32259
g002903	B2 specific	3399842	3401894	3.32259
g000854	B2 specific	3402928	3403204	3.32259
g005799	B2 specific	3406123	3406819	2.44265
g004921	B2 specific	3406820	3407756	2.20748
g000412	B2 specific	3409431	3410190	3.32259
g000646	B2 specific	3411186	3412323	3.36247
g000695	B2 specific	3484356	3485490	4.32514
g001473_2	B2 specific	3524552	3526094	2.19519
g000751	B2 specific	3528510	3529158	3.32259
g014662	B2 specific	3529799	3530420	3.32259
g007191	B2 specific	3531835	3532498	2.19519
g006899	B2 specific	3534328	3534709	2.19519
g007190	B2 specific	3538950	3539589	3.32259
g001470	B2 specific	3582071	3584108	3.32259
g003797	B2 specific	3586245	3586587	3.32259
g003544	B2 specific	3622655	3623627	3.32259
g002347_1	B2 specific	3623628	3625281	4.32514
g002506	B2 specific	3649398	3649632	3.32259
g000064	B2 specific	3688028	3689696	5.55559
g000305	B2 specific	3700274	3700802	3.32259
g000224	B2 specific	3705312	3706008	3.32259
g001872	B2 specific	3717244	3718855	4.32514
g001345	B2 specific	3750603	3750939	3.32259
g000632	B2 specific	3752419	3753625	3.32259
g000154	B2 specific	3791755	3792151	3.32259
g001200	B2 specific	3867819	3869127	3.32259
g003910	B2 specific	3870846	3872589	4.32514
g001835	B2 specific	3875545	3877342	3.32259
g001026	B2 specific	3899468	3899765	5.55559
g000088	B2 specific	3899766	3900066	5.07847
g002183	B2 specific	3938493	3939435	3.32259
g000625	B2 specific	3961687	3961987	5.07847
g012557	B2 specific	4030223	4030466	3.32259
g000927	B2 specific	4031822	4032272	4.32514
g003490	B2 specific	4044977	4045382	3.32259
g000289	B2 specific	4048593	4048953	5.55559
g006068	B2 specific	4079270	4079540	4.32514
g003223	B2 specific	4098239	4098554	4.32514
g000595	B2 specific	4138647	4139040	5.07847
g004883	B2 specific	4141867	4143370	4.32514
g001609	B2 specific	4151318	4151492	3.32259
g002434	B2 specific	4200765	4200984	3.32259
g004165	B2 specific	4203999	4204209	3.32259
g001158	B2 specific	4213567	4214011	4.32514
g000247	B2 specific	4232432	4232951	4.32514
g000444	B2 specific	4271660	4271921	5.07847
g001353	B2 specific	4282243	4282384	5.07847
g000759	B2 specific	4289853	4290348	5.07847
g000864	B2 specific	4290349	4290724	5.07847
g002468	B2 specific	4291492	4291987	3.32259
g000692	B2 specific	4300608	4301661	5.07847
g000931	B2 specific	4301662	4302463	5.07847
g002034	B2 specific	4305182	4305650	5.07847
g000839	B2 specific	4325644	4326235	3.32259
g002030	B2 specific	4330528	4330852	5.07847
g001123	B2 specific	4338415	4338619	5.07847
g002474	B2 specific	4356655	4356898	5.07847
g001673	B2 specific	4389986	4390418	2.19519
g005923	B2 specific	4399559	4399775	4.55559
g004532	B2 specific	4404100	4404469	4.55559
g002050	B2 specific	4423335	4423632	4.32514
g000968	B2 specific	4444681	4444987	5.07847
g000923	B2 specific	4448074	4449181	3.32259
g000749	B2 specific	4455683	4455974	4.32514
g004652	B2 specific	4458916	4459471	3.32259
g004548	B2 specific	4459797	4460235	2.71863
g000992	B2 specific	4460588	4461557	3.32259
g001058	B2 specific	4479587	4480169	5.07847
g001424	B2 specific	4480170	4480650	4.32514
g003038	B2 specific	4490240	4490906	2.44265
g001303_1	B2 specific	4491331	4491856	4.32514
g006857	B2 specific	4508137	4508533	2.44265
g003542	B2 specific	4521788	4522760	2.71863
g013381	B2 specific	4527668	4528049	4.32514
g002528	B2 specific	4548488	4548734	3.32259
g000776	B2 specific	4561380	4561599	2.19519
g002645	B2 specific	4569537	4570062	3.32259
g004196	B2 specific	4570063	4570258	3.32259
g001792	B2 specific	4571125	4571317	3.32259
g003319	B2 specific	4572830	4573196	4.32514
g000257	B2 specific	4587243	4589322	5.07847
g004609	B2 specific	4590340	4590733	2.71863
g005399	B2 specific	4595365	4596415	4.32514
g003359	B2 specific	4596416	4596944	3.32259
g003984	B2 specific	4605914	4606736	3.32259
g004111_1	B2 specific	4609284	4609929	3.32259
g002071	B2 specific	4611494	4611764	4.32514
g001263	B2 specific	4612286	4613684	5.55559
g003617	B2 specific	4613685	4614546	3.32259
g001160	B2 specific	4619519	4619924	3.32259
g002013	B2 specific	4619925	4620261	5.07847
g001777	B2 specific	4621866	4622061	3.32259
g006740	B2 specific	4624133	4624736	3.32259
g002483	B2 specific	4628611	4628782	3.32259
g000852	B2 specific	4630165	4630411	3.32259
g004344_1	B2 specific	4649430	4649748	4.32514
g000765	B2 specific	4650802	4651168	3.32259
g002325	B2 specific	4693285	4694119	5.07847
g013711	B2 specific	4697944	4698496	3.32259
g006494	B2 specific	4726330	4726612	5.07847
g002542	B2 specific	4731633	4731936	5.07847
g001295	B2 specific	4749991	4750693	3.32259
g000606	B2 specific	4755275	4755596	3.32259
g001971	B2 specific	4758645	4758852	3.32259
g003295	B2 specific	4758853	4759132	3.32259
g002874	B2 specific	4761594	4763022	3.32259
g003219	B2 specific	4781006	4781342	3.32259
g002460	B2 specific	4785187	4785439	3.32259
g003240	B2 specific	4796485	4796812	3.32259
g002554	B2 specific	4814341	4814692	3.32259
g001625	B2 specific	4819895	4820054	4.32514
g002167	B2 specific	4847025	4847988	3.32259
g003939	B2 specific	4847989	4848877	5.07847
g001919	B2 specific	4853509	4854058	3.32259
g014896	B2 specific	4855525	4856098	5.55559
g005331	B2 specific	4885737	4886853	3.32259
g006396	B2 specific	4886854	4887166	3.32259
g003418	B2 specific	4887167	4887716	3.32259
g003742	B2 specific	4891193	4892690	3.32259
g004598	B2 specific	4894258	4894657	3.32259
g002189	B2 specific	4895469	4896387	3.32259
g004304	B2 specific	4904124	4904460	3.32259
g002589	B2 specific	4909349	4909580	3.32259
g003100	B2 specific	4909581	4910265	3.32259
g006081	B2 specific	4913774	4913963	3.32259
g002427	B2 specific	4917533	4920968	3.32259
g003941	B2 specific	4920969	4921854	3.32259
g003355	B2 specific	4926808	4927261	3.32259
g004892	B2 specific	4932006	4932960	3.32259
g002118	B2 specific	4934741	4935395	3.32259
g003292	B2 specific	4935676	4935958	3.32259
g009803	B2 specific	4948651	4949353	3.32259
g004166	B2 specific	4954689	4954899	3.32259
g004735	B2 specific	4954900	4955533	3.32259
g003916	B2 specific	4963601	4965248	3.32259
g002927	B2 specific	4967602	4968742	3.32259
g004150	B2 specific	4990408	4990624	3.32259
g004046	B2 specific	4995798	4996266	3.32259
g008560	B2 specific	5002683	5003808	3.32259
g001873	B2 specific	5005488	5006379	3.32259
g007210	B2 specific	5019258	5019909	2.44265
g014545	B2 specific	5028218	5028863	2.71863
g012122	B2 specific	5056803	5057079	2.44265
g003235	B2 specific	5063750	5064227	4.32514
g005011	B2 specific	5072418	5073735	3.32259
g009010	B2 specific	5103751	5105383	4.32514
g000682	B2 specific	5125175	5125505	3.32259
g002266	B2 specific	5125506	5127162	3.32259
g013243	B2 specific	5127779	5128178	4.32514
g002512	B2 specific	5142414	5142759	3.32259
g001953	B2 specific	5144789	5145008	3.32259
g004206	B2 specific	5151604	5151793	3.32259
g004093	B2 specific	5155721	5156417	3.32259
g003403	B2 specific	5161702	5162074	3.32259
g008748	B2 specific	5162075	5163137	4.32514
g007813	B2 specific	5163138	5164464	3.32259
g004940	B2 specific	5170204	5171128	3.32259
g008645	B2 specific	5177939	5179040	3.32259
g003215	B2 specific	5179041	5179383	5.07847
g001696	B2 specific	5191327	5191879	3.32259
g004592	B2 specific	5192922	5193324	3.32259
g003001	B2 specific	5194530	5195367	3.32259
g002045	B2 specific	5198640	5198928	3.32259
g004593	B2 specific	5204779	5205169	3.32259
g003349	B2 specific	5206317	5206545	3.32259
g008731	B2 specific	5227319	5228387	3.32259
g003384	B2 specific	5242808	5243228	3.32259
g004641	B2 specific	5248400	5248976	3.32259
g005173	B2 specific	5250211	5250505	3.32259
g006806	B2 specific	5252701	5253112	3.32259
g002602	B2 specific	5253113	5253548	3.32259
g014487	B2 specific	5255759	5256416	3.32259
g002299_2	B2 specific	5258576	5259023	3.32259
g003155	B2 specific	5259791	5259986	3.32259
g002677	B2 specific	5262207	5262612	3.32259
g000989	B2 specific	5262613	5263159	3.32259
g008685	B2 specific	5265166	5265556	3.32259
g006455	B2 specific	5268972	5269263	3.32259
g000850	B2 specific	5338636	5339086	3.32259
g002418	B2 specific	5349840	5350023	3.32259
g014283	B2 specific	5361316	5361787	3.32259
g003879_2	B2 specific	5361788	5361986	3.32259
g004615	B2 specific	5361987	5362374	3.32259
g006432	B2 specific	5362682	5362982	3.32259
g004951	B2 specific	5366746	5367664	3.32259
g006952	B2 specific	5373584	5373941	3.32259
g001695	B2 specific	5387813	5388365	3.32259
g006694	B2 specific	5389548	5389779	3.32259
g008111	B2 specific	5389780	5391319	3.32259
g007271	B2 specific	5405364	5405958	3.32259
g006758	B2 specific	5405959	5406397	3.32259
g006152	B2 specific	5414327	5414738	3.32259
g006794	B2 specific	5417137	5417563	3.32259
g008093	B2 specific	5455849	5457409	3.32259
g007287	B2 specific	5464435	5464588	3.32259
g006939	B2 specific	5468904	5469267	3.32259
g013733	B2 specific	5477993	5478278	3.32259
g006775	B2 specific	5479265	5479877	3.32259
g005820	B2 specific	5488942	5489623	3.32259
g007277	B2 specific	5489624	5490212	3.32259
g004200	B2 specific	5509750	5509993	5.07847
g005762	B2 specific	5548846	5549566	3.32259
g011893	B2 specific	5620994	5621288	3.32259
g006732	B2 specific	5667216	5667663	3.32259
g007886	B2 specific	5680867	5682139	4.32514
g003023	B2 specific	5723957	5724758	3.32259
g002516	B2 specific	5801196	5801505	3.32259
g007120	B2 specific	5853753	5854248	3.32259
g002035	B2 specific	5922535	5922955	3.32259
g011073	B2 specific	6112097	6112250	3.32259
g003190	B2 specific	6610155	6610305	3.32259
g000574	117 specific	381429	383553	2.30418
g000704	117 specific	557948	560147	3.16297
g003504	117 specific	646769	647696	3.16297
g003814	117 specific	775472	777221	2.30418
g002151	117 specific	1112888	1114181	3.84721
g003559_2	117 specific	1578441	1579401	2.17666
g000916	117 specific	1585511	1588112	2.17666
g008490	117 specific	1588113	1589214	2.30418
g000243	117 specific	1593622	1594675	4.62536
g000567	117 specific	1654141	1655263	2.91779
g000467	117 specific	1667794	1671112	2.74742
g003755	117 specific	1679832	1681260	2.91779
g006304	117 specific	1700132	1700471	2.74742
g003434	117 specific	2458633	2459137	2.16748
g004670	117 specific	2459138	2459627	2.16748
g014847	117 specific	2460166	2460748	2.16748
g001224_1	117 specific	3432927	3434268	2.09452
g001144	117 specific	3640500	3640995	2.16748
g012904	117 specific	4087205	4087649	4.92639
g000706	117 specific	4091463	4093611	2.30418
g006261	117 specific	4147700	4147829	2.57809
g005757	117 specific	4161125	4161848	2.81245
g010485	117 specific	4174677	4174872	2.16748
g000496	117 specific	4194170	4195754	2.09452
g001364	117 specific	4226660	4227041	2.09452
g014478	117 specific	4244535	4245192	2.09452
g001622	117 specific	4251977	4252460	2.78338
g002024	117 specific	4254237	4254567	2.09452
g002200	117 specific	4266319	4267636	2.57809
g010032	117 specific	4271922	4276239	2.09452
g006171	117 specific	4299451	4299886	2.16748
g004814	117 specific	4330853	4331858	2.57809
g012945	117 specific	4336501	4336939	2.57809
g007312	117 specific	4336940	4337975	2.57809
g011158	117 specific	4338620	4338764	2.42671
g009489	117 specific	4341997	4342786	2.42671
g014258	117 specific	4342787	4343261	2.42671
g009995	117 specific	4344336	4347024	2.42671
g009180	117 specific	4349297	4350167	2.57809
g008350	117 specific	4351811	4354211	2.42671
g002729_2	117 specific	4354504	4355275	2.42671
g008198	117 specific	4361840	4363298	2.30418
g003264	117 specific	4390419	4390794	2.30418
g009277	117 specific	4417778	4418330	2.57809
g003692	117 specific	4421058	4422282	2.42671
g013812	117 specific	4422283	4422820	2.42671
g000597	117 specific	4597878	4598139	2.78338
g002061	117 specific	4653769	4654144	2.78338
g005322_2	117 specific	5098284	5099406	2.16748
g004549	117 specific	5116685	5117123	2.16748

## Sheet: Figure 4a
Figure 4a
Alleles per locus
Bin Center	GWAS genes	Core genes
0	7	539
0.1	76	2457
0.2	45	91
0.3	11	7
0.4	2	0
0.5	0	0
0.6	1	0
0.7	0	0
0.8	0	0
0.9	0	0
1	1	0

## Sheet: Figure 4b
Figure 4b
Consistency Index
Bin Center	Core genes	GWAS genes
0	0	0
0.1	76	75
0.2	299	31
0.3	936	10
0.4	953	9
0.5	463	2
0.6	179	5
0.7	90	5
0.8	47	2
0.9	20	1
1	27	2

## Sheet: Figure 5
Figure 5
id	variant	variant_type	snp_position	gene_family	allele_id	gene_name	product	direction	1471	1472	1474	1554	1555	1557	1558	1563	1565	1566	1567	1568	1569	1570	1571	1572	1573	1574	1577	1578	1583	1584	1586	1587	1588	1589	1592	1593	1594	1595	1596	1599	1600	1602	1603	1604	1605	1606	1607	1610	3734
1	g000052_000027-aa	accessory_allele		g000052	g000052_000027	NA	hypothetical protein	p	1	0	1	0	0	0	0	0	0	0	0	0	0	0	1	1	1	1	0	1	1	1	1	1	1	1	1	1	1	0	1	0	0	1	1	0	0	0	1	0	0
2	g000092_000057-aa	accessory_allele		g000092	g000092_000057	NA	hypothetical protein	n	1	0	1	1	1	1	0	0	0	0	0	0	0	0	1	1	0	0	1	1	0	0	1	0	0	0	0	1	0	1	1	0	0	1	0	0	0	0	1	0	1
3	g000153_000012-aa	accessory_allele		g000153	g000153_000012	slyX	hypothetical protein	n	0	0	0	0	0	1	0	1	1	1	0	1	1	1	1	1	1	1	1	1	1	1	1	1	1	1	1	1	1	1	1	0	0	1	1	0	0	0	0	0	0
4	g000356_000029-aa	accessory_allele		g000356	g000356_000029	NA	hypothetical protein	p	0	0	0	1	1	1	0	0	0	0	0	0	0	0	0	0	1	0	0	0	0	0	0	0	0	0	0	0	0	0	0	0	0	0	0	0	0	0	1	0	0
5	g000639_000007-aa	accessory_allele		g000639	g000639_000007	tnpR	Transposon Tn3 resolvase	n	1	1	0	0	0	1	0	1	1	1	0	1	1	1	0	0	1	1	1	0	1	1	0	1	1	1	1	1	1	1	1	1	1	0	1	0	0	0	0	0	1
6	g000153-a	accessory_pa		g000153	g000153	slyX	hypothetical protein	n	0	0	0	0	0	1	0	1	1	1	0	1	1	1	1	1	1	1	1	1	1	1	1	1	1	1	1	1	1	1	1	0	0	1	1	0	0	0	0	0	0
7	g000639_000006-a	accessory_pa		g000639	g000639_000006	tnpR	Transposon Tn3 resolvase	n	1	1	0	0	0	1	0	1	1	1	0	1	1	1	0	0	1	1	1	0	1	1	0	1	1	1	1	1	1	1	1	1	1	0	1	0	0	0	0	0	1
8	g001522_000002-a	accessory_pa		g001522	g001522_000002	NA	hypothetical protein	p	0	0	0	0	0	1	0	1	1	1	0	0	1	1	0	0	1	1	0	0	1	0	0	0	0	0	0	0	0	0	0	0	0	0	0	1	1	1	0	1	0
9	g000060_000005-d	duplication		g000060	g000060_000005	cbtA	hypothetical protein	p	0	0	0	0	0	1	0	0	0	0	0	0	0	0	0	0	1	0	0	0	0	0	0	0	0	0	0	0	0	0	0	0	0	0	0	0	0	0	0	0	0
10	g000074_000060-d	duplication		g000074	g000074_000060	ssb	Single-stranded DNA-binding protein	p	0	0	0	0	0	1	0	0	0	0	0	0	0	0	0	0	1	0	0	0	0	0	0	0	0	0	0	0	0	0	0	0	0	0	0	0	0	0	0	0	0
11	g000109-d	duplication		g000109	g000109	NA	hypothetical protein	n	1	1	0	0	0	1	1	1	1	1	1	1	1	1	0	0	1	1	1	0	1	0	0	0	0	0	0	1	0	1	1	0	0	0	0	1	1	1	1	1	1
12	g000187_000008-d	duplication		g000187	g000187_000008	psiB	Protein PsiB	p	0	0	0	0	0	1	0	0	0	0	0	0	0	0	0	0	1	0	0	0	0	0	0	0	0	0	0	0	0	0	0	0	0	0	0	0	0	0	0	0	0
13	g000058_000029-ff	fission_fusion		g000058	g000058_000029	hns	hypothetical protein	p	0	0	0	0	1	1	0	0	0	0	0	0	0	0	0	0	0	0	0	0	0	0	0	0	0	0	0	0	0	0	0	0	0	0	0	0	0	1	0	0	1
14	371910_A_A-core	snp	1200	g000104	g000104	NA	hypothetical protein	p	0	0	1	0	0	0	1	0	0	0	1	1	0	0	1	1	1	1	1	1	1	0	1	0	0	0	0	1	0	1	1	0	0	1	0	1	1	1	0	1	0
15	371910_A_T-core	snp	1200	g000104	g000104	NA	hypothetical protein	p	1	1	0	1	1	0	0	1	1	1	0	0	1	1	0	0	0	0	0	0	0	0	0	0	0	0	0	0	0	0	0	1	1	0	0	0	0	0	1	0	1
16	371910_A_C-core	snp	1200	g000104	g000104	NA	hypothetical protein	p	0	0	0	0	0	1	0	0	0	0	0	0	0	0	0	0	0	0	0	0	0	1	0	1	1	1	1	0	1	0	0	0	0	0	1	0	0	0	0	0	0
17	371919_T_T-core	snp	1209	g000104	g000104	NA	hypothetical protein	p	0	1	0	0	0	0	1	1	1	1	1	1	1	1	1	1	1	1	0	1	1	1	1	1	1	1	1	0	1	0	0	0	0	1	1	0	0	0	0	0	1
18	371919_T_G-core	snp	1209	g000104	g000104	NA	hypothetical protein	p	1	0	1	0	0	1	0	0	0	0	0	0	0	0	0	0	0	0	1	0	0	0	0	0	0	0	0	1	0	1	1	1	1	0	0	0	0	0	0	0	0
19	371919_T_A-core	snp	1209	g000104	g000104	NA	hypothetical protein	p	0	0	0	1	1	0	0	0	0	0	0	0	0	0	0	0	0	0	0	0	0	0	0	0	0	0	0	0	0	0	0	0	0	0	0	1	1	1	1	1	0
20	371955_C_C-core	snp	1245	g000104	g000104	NA	hypothetical protein	p	1	1	1	1	1	1	1	1	1	1	1	1	1	1	1	1	1	1	1	1	1	0	1	0	0	0	0	1	0	1	1	1	1	1	0	1	1	1	1	1	1
21	371955_C_T-core	snp	1245	g000104	g000104	NA	hypothetical protein	p	0	0	0	0	0	0	0	0	0	0	0	0	0	0	0	0	0	0	0	0	0	1	0	1	1	1	1	0	1	0	0	0	0	0	1	0	0	0	0	0	0
22	371955_C_G-core	snp	1245	g000104	g000104	NA	hypothetical protein	p	0	0	0	0	0	0	0	0	0	0	0	0	0	0	0	0	0	0	0	0	0	0	0	0	0	0	0	0	0	0	0	0	0	0	0	0	0	0	0	0	0
23	371991_G_G-core	snp	1281	g000104	g000104	NA	hypothetical protein	p	1	0	0	1	1	0	0	0	0	0	0	1	0	0	0	0	0	1	0	0	1	1	0	1	1	1	1	0	1	0	0	1	1	0	1	0	0	0	0	0	0
24	371991_G_C-core	snp	1281	g000104	g000104	NA	hypothetical protein	p	0	1	0	0	0	1	1	1	1	1	1	0	1	1	1	1	1	0	1	1	0	0	1	0	0	0	0	1	0	1	1	0	0	1	0	1	1	1	1	1	1
25	371991_G_T-core	snp	1281	g000104	g000104	NA	hypothetical protein	p	0	0	1	0	0	0	0	0	0	0	0	0	0	0	0	0	0	0	0	0	0	0	0	0	0	0	0	0	0	0	0	0	0	0	0	0	0	0	0	0	0
26	372050_A_A-core	snp	1340	g000104	g000104	NA	hypothetical protein	p	0	1	1	0	0	1	0	0	0	0	0	1	0	0	1	1	0	1	1	1	1	1	1	1	1	1	1	1	1	1	1	1	1	1	1	0	0	0	0	0	1
27	372050_A_G-core	snp	1340	g000104	g000104	NA	hypothetical protein	p	1	0	0	1	1	0	1	1	1	1	1	0	1	1	0	0	1	0	0	0	0	0	0	0	0	0	0	0	0	0	0	0	0	0	0	1	1	1	1	1	0
28	371326_C_C-core	snp	616	g000104	g000104	NA	hypothetical protein	p	1	0	0	1	1	1	1	0	0	0	1	1	0	0	0	0	0	1	1	0	1	0	0	0	0	0	0	1	0	1	1	1	1	0	0	0	0	0	0	0	0
29	371326_C_A-core	snp	616	g000104	g000104	NA	hypothetical protein	p	0	1	1	0	0	0	0	1	1	1	0	0	1	1	1	1	1	0	0	1	0	1	1	1	1	1	1	0	1	0	0	0	0	1	1	1	1	1	1	1	1
30	371685_T_T-core	snp	975	g000104	g000104	NA	hypothetical protein	p	0	0	0	0	0	0	0	0	0	0	0	1	0	0	0	0	0	1	0	0	1	1	0	1	1	1	1	0	1	0	0	1	1	0	1	0	0	0	0	0	0
31	371685_T_C-core	snp	975	g000104	g000104	NA	hypothetical protein	p	1	1	1	1	1	1	1	1	1	1	1	0	1	1	1	1	1	0	1	1	0	0	1	0	0	0	0	1	0	1	1	0	0	1	0	1	1	1	1	1	1
32	1956192_G_A-core	snp	519	g000575_2	g000575_2	ugd	UDP-glucose 6-dehydrogenase	p	0	1	1	0	0	1	1	0	0	0	1	0	0	0	1	1	0	0	1	1	0	1	1	1	1	1	1	1	1	1	1	0	0	1	1	0	0	0	0	0	0
33	1956243_C_C-core	snp	570	g000575_2	g000575_2	ugd	UDP-glucose 6-dehydrogenase	p	1	0	0	1	1	0	1	1	1	1	1	1	1	1	0	0	1	1	0	0	1	0	0	0	0	0	0	0	0	0	0	1	1	0	0	0	0	0	1	0	0
34	1956243_C_A-core	snp	570	g000575_2	g000575_2	ugd	UDP-glucose 6-dehydrogenase	p	0	1	1	0	0	1	0	0	0	0	0	0	0	0	1	1	0	0	1	1	0	1	1	1	1	1	1	1	1	1	1	0	0	1	1	1	1	1	0	1	1
35	1956243_C_T-core	snp	570	g000575_2	g000575_2	ugd	UDP-glucose 6-dehydrogenase	p	0	0	0	0	0	0	0	0	0	0	0	0	0	0	0	0	0	0	0	0	0	0	0	0	0	0	0	0	0	0	0	0	0	0	0	0	0	0	0	0	0
36	1956243_C_G-core	snp	570	g000575_2	g000575_2	ugd	UDP-glucose 6-dehydrogenase	p	0	0	0	0	0	0	0	0	0	0	0	0	0	0	0	0	0	0	0	0	0	0	0	0	0	0	0	0	0	0	0	0	0	0	0	0	0	0	0	0	0
37	1956669_G_G-core	snp	996	g000575_2	g000575_2	ugd	UDP-glucose 6-dehydrogenase	p	1	1	0	1	1	0	1	1	1	1	1	1	1	1	0	0	1	1	1	0	1	1	0	1	1	1	1	1	1	1	1	1	1	0	1	0	0	0	1	0	0
38	1956669_G_A-core	snp	996	g000575_2	g000575_2	ugd	UDP-glucose 6-dehydrogenase	p	0	0	1	0	0	1	0	0	0	0	0	0	0	0	1	1	0	0	0	1	0	0	1	0	0	0	0	0	0	0	0	0	0	1	0	1	1	1	0	1	1
39	1956669_G_T-core	snp	996	g000575_2	g000575_2	ugd	UDP-glucose 6-dehydrogenase	p	0	0	0	0	0	0	0	0	0	0	0	0	0	0	0	0	0	0	0	0	0	0	0	0	0	0	0	0	0	0	0	0	0	0	0	0	0	0	0	0	0
40	1956669_G_C-core	snp	996	g000575_2	g000575_2	ugd	UDP-glucose 6-dehydrogenase	p	0	0	0	0	0	0	0	0	0	0	0	0	0	0	0	0	0	0	0	0	0	0	0	0	0	0	0	0	0	0	0	0	0	0	0	0	0	0	0	0	0
41	1656435_A_A-core	snp	120	g000722	g000722	gnd	6-phosphogluconate dehydrogenase%2C decarboxylating	n	1	1	1	1	1	1	1	0	0	0	1	1	0	0	1	1	1	1	1	1	1	1	1	1	1	1	1	1	1	1	1	0	0	1	1	0	0	0	1	0	1
42	1656435_A_G-core	snp	120	g000722	g000722	gnd	6-phosphogluconate dehydrogenase%2C decarboxylating	n	0	0	0	0	0	0	0	1	1	1	0	0	1	1	0	0	0	0	0	0	0	0	0	0	0	0	0	0	0	0	0	1	1	0	0	1	1	1	0	1	0
43	1656435_A_G-core	snp	120	g000722	g000722	gnd	6-phosphogluconate dehydrogenase%2C decarboxylating	n	0	0	0	0	0	0	0	1	1	1	0	0	1	1	0	0	0	0	0	0	0	0	0	0	0	0	0	0	0	0	0	1	1	0	0	1	1	1	0	1	0
44	1657674_A_A-core	snp	1359	g000722	g000722	gnd	6-phosphogluconate dehydrogenase%2C decarboxylating	p	1	0	0	0	0	0	0	0	0	0	0	0	0	0	0	0	0	0	0	0	0	0	0	0	0	0	0	0	0	0	0	1	1	0	0	1	1	1	0	1	0
45	1656735_T_T-core	snp	420	g000722	g000722	gnd	6-phosphogluconate dehydrogenase%2C decarboxylating	p	1	1	1	1	1	0	0	0	0	0	0	1	0	0	1	1	1	1	1	1	1	1	1	1	1	1	1	1	1	1	1	1	1	1	1	1	1	1	1	1	0
46	1656735_T_G-core	snp	420	g000722	g000722	gnd	6-phosphogluconate dehydrogenase%2C decarboxylating	p	0	0	0	0	0	0	1	1	1	1	1	0	1	1	0	0	0	0	0	0	0	0	0	0	0	0	0	0	0	0	0	0	0	0	0	0	0	0	0	0	1
47	1656735_T_A-core	snp	420	g000722	g000722	gnd	6-phosphogluconate dehydrogenase%2C decarboxylating	p	0	0	0	0	0	1	0	0	0	0	0	0	0	0	0	0	0	0	0	0	0	0	0	0	0	0	0	0	0	0	0	0	0	0	0	0	0	0	0	0	0
48	1656735_T_C-core	snp	420	g000722	g000722	gnd	6-phosphogluconate dehydrogenase%2C decarboxylating	p	0	0	0	0	0	0	0	0	0	0	0	0	0	0	0	0	0	0	0	0	0	0	0	0	0	0	0	0	0	0	0	0	0	0	0	0	0	0	0	0	0
49	1656810_G_G-core	snp	495	g000722	g000722	gnd	6-phosphogluconate dehydrogenase%2C decarboxylating	p	1	0	1	0	0	1	0	1	1	1	0	0	1	1	1	1	1	0	0	1	0	1	1	1	1	1	1	0	1	0	0	0	0	1	1	0	0	0	1	0	1
50	1656810_G_A-core	snp	495	g000722	g000722	gnd	6-phosphogluconate dehydrogenase%2C decarboxylating	p	0	1	0	0	0	0	0	0	0	0	0	1	0	0	0	0	0	1	1	0	1	0	0	0	0	0	0	1	0	1	1	1	1	0	0	0	0	0	0	0	0
51	1656810_G_T-core	snp	495	g000722	g000722	gnd	6-phosphogluconate dehydrogenase%2C decarboxylating	p	0	0	0	1	1	0	1	0	0	0	1	0	0	0	0	0	0	0	0	0	0	0	0	0	0	0	0	0	0	0	0	0	0	0	0	1	1	1	0	1	0
52	1656822_T_T-core	snp	507	g000722	g000722	gnd	6-phosphogluconate dehydrogenase%2C decarboxylating	p	0	1	1	0	0	0	0	1	1	1	0	0	1	1	1	1	0	0	1	1	0	0	1	0	0	0	0	1	0	1	1	1	1	1	0	0	0	0	0	0	1
53	1656822_T_G-core	snp	507	g000722	g000722	gnd	6-phosphogluconate dehydrogenase%2C decarboxylating	p	0	0	0	0	0	1	0	0	0	0	0	1	0	0	0	0	0	1	0	0	1	0	0	0	0	0	0	0	0	0	0	0	0	0	0	0	0	0	1	0	0
54	1656822_T_C-core	snp	507	g000722	g000722	gnd	6-phosphogluconate dehydrogenase%2C decarboxylating	p	1	0	0	1	1	0	1	0	0	0	1	0	0	0	0	0	1	0	0	0	0	1	0	1	1	1	1	0	1	0	0	0	0	0	1	1	1	1	0	1	0
55	1657206_T_T-core	snp	891	g000722	g000722	gnd	6-phosphogluconate dehydrogenase%2C decarboxylating	p	1	1	0	1	1	1	1	1	1	1	1	1	1	1	1	1	1	1	0	1	1	1	1	1	1	1	1	0	1	0	0	1	1	1	1	0	0	0	1	0	1
56	1657206_T_G-core	snp	891	g000722	g000722	gnd	6-phosphogluconate dehydrogenase%2C decarboxylating	p	0	0	1	0	0	0	0	0	0	0	0	0	0	0	0	0	0	0	1	0	0	0	0	0	0	0	0	1	0	1	1	0	0	0	0	1	1	1	0	1	0
57	1657206_T_C-core	snp	891	g000722	g000722	gnd	6-phosphogluconate dehydrogenase%2C decarboxylating	p	0	0	0	0	0	0	0	0	0	0	0	0	0	0	0	0	0	0	0	0	0	0	0	0	0	0	0	0	0	0	0	0	0	0	0	0	0	0	0	0	0
58	2124981_C_C-core	snp	1092	g001064	g001064	wcaJ	UDP-glucose:undecaprenyl-phosphate glucose-1-phosphate transferase	p	0	0	0	1	1	1	1	0	0	0	1	1	0	0	0	0	0	1	0	0	1	1	0	1	1	1	1	0	1	0	0	0	0	0	1	1	1	1	0	1	0
59	2124981_C_T-core	snp	1092	g001064	g001064	wcaJ	UDP-glucose:undecaprenyl-phosphate glucose-1-phosphate transferase	p	1	1	1	0	0	0	0	1	1	1	0	0	1	1	1	1	1	0	1	1	0	0	1	0	0	0	0	1	0	1	1	1	1	1	0	0	0	0	1	0	1
60	2124525_C_C-core	snp	636	g001064	g001064	wcaJ	UDP-glucose:undecaprenyl-phosphate glucose-1-phosphate transferase	n	0	1	0	1	1	1	0	0	0	0	0	1	0	0	0	0	1	1	1	0	1	1	0	1	1	1	1	1	1	1	1	1	1	0	1	0	0	0	0	0	1
61	2124525_C_T-core	snp	636	g001064	g001064	wcaJ	UDP-glucose:undecaprenyl-phosphate glucose-1-phosphate transferase	n	1	0	1	0	0	0	1	1	1	1	1	0	1	1	1	1	0	0	0	1	0	0	1	0	0	0	0	0	0	0	0	0	0	1	0	1	1	1	1	1	0
62	2124738_T_T-core	snp	849	g001064	g001064	wcaJ	UDP-glucose:undecaprenyl-phosphate glucose-1-phosphate transferase	p	0	0	1	1	1	0	0	1	1	1	0	0	1	1	0	0	1	0	0	0	0	0	0	0	0	0	0	0	0	0	0	0	0	0	0	0	0	0	0	0	0
63	2124738_T_C-core	snp	849	g001064	g001064	wcaJ	UDP-glucose:undecaprenyl-phosphate glucose-1-phosphate transferase	p	1	1	0	0	0	1	1	0	0	0	1	1	0	0	1	1	0	1	1	1	1	1	1	1	1	1	1	1	1	1	1	1	1	1	1	1	1	1	1	1	1
64	968322_G_G-core	snp	576	g001477	g001477	hisD	Histidinol dehydrogenase	n	1	1	1	1	1	1	1	1	1	1	1	1	1	1	0	0	0	1	1	0	1	1	0	1	1	1	1	1	1	1	1	0	0	0	1	1	1	1	0	1	0
65	968322_G_A-core	snp	576	g001477	g001477	hisD	Histidinol dehydrogenase	n	0	0	0	0	0	0	0	0	0	0	0	0	0	0	1	1	1	0	0	1	0	0	1	0	0	0	0	0	0	0	0	1	1	1	0	0	0	0	1	0	1
66	968322_G_T-core	snp	576	g001477	g001477	hisD	Histidinol dehydrogenase	n	0	0	0	0	0	0	0	0	0	0	0	0	0	0	0	0	0	0	0	0	0	0	0	0	0	0	0	0	0	0	0	0	0	0	0	0	0	0	0	0	0
67	968595_G_G-core	snp	849	g001477	g001477	hisD	Histidinol dehydrogenase	p	1	0	1	1	1	0	0	0	0	0	0	0	0	0	0	0	0	0	1	0	0	1	0	1	1	1	1	1	1	1	1	0	0	0	1	1	1	1	1	1	0
68	968595_G_A-core	snp	849	g001477	g001477	hisD	Histidinol dehydrogenase	p	0	1	0	0	0	1	1	1	1	1	1	1	1	1	1	1	1	1	0	1	1	0	1	0	0	0	0	0	0	0	0	1	1	1	0	0	0	0	0	0	1
69	968595_G_C-core	snp	849	g001477	g001477	hisD	Histidinol dehydrogenase	p	0	0	0	0	0	0	0	0	0	0	0	0	0	0	0	0	0	0	0	0	0	0	0	0	0	0	0	0	0	0	0	0	0	0	0	0	0	0	0	0	0
70	70189_T_T-core	snp	136	g001573	g001573	hisA	1-(5-phosphoribosyl)-5-[(5-phosphoribosylamino)methylideneamino] imidazole-4-carboxamide isomerase	p	1	1	1	1	1	1	0	1	1	1	0	1	1	1	0	0	0	1	1	0	1	0	0	0	0	0	0	1	0	1	1	0	0	0	0	1	1	1	0	1	0
71	453564_A_A-core	snp	66	g001864	g001864	hisC	Histidinol-phosphate aminotransferase	n	0	0	0	0	0	0	0	1	1	1	0	0	1	1	0	0	1	0	0	0	0	0	0	0	0	0	0	0	0	0	0	0	0	0	0	0	0	0	0	0	0
72	453564_A_G-core	snp	66	g001864	g001864	hisC	Histidinol-phosphate aminotransferase	n	1	1	1	1	1	1	1	0	0	0	1	1	0	0	1	1	0	1	1	1	1	1	1	1	1	1	1	1	1	1	1	1	1	1	1	1	1	1	1	1	1
73	453591_T_C-core	snp	93	g001864	g001864	hisC	Histidinol-phosphate aminotransferase	p	1	1	1	1	1	1	1	1	1	1	1	1	1	1	1	1	0	1	1	1	1	1	1	1	1	1	1	1	1	1	1	0	0	1	1	1	1	1	0	1	1
74	1218222_A_A-core	snp	360	g003896	g003896	yeeA	Inner membrane protein YeeA	p	0	0	0	0	0	0	0	0	0	0	0	1	0	0	1	1	0	1	0	1	1	1	1	1	1	1	1	0	1	0	0	0	0	1	1	1	1	1	1	1	0
75	1218222_A_T-core	snp	360	g003896	g003896	yeeA	Inner membrane protein YeeA	p	1	1	1	1	1	1	1	1	1	1	1	0	1	1	0	0	1	0	1	0	0	0	0	0	0	0	0	1	0	1	1	1	1	0	0	0	0	0	0	0	1
76	423420_T_C-core	snp	807	g004984	g004984	hisG	ATP phosphoribosyltransferase	n	0	1	0	0	0	1	1	1	1	1	1	0	1	1	0	0	1	0	1	0	0	0	0	0	0	0	0	1	0	1	1	1	1	0	0	0	0	0	0	0	1
77	1678272_T_T-core	snp	645	g005374	g005374	hisB	Histidine biosynthesis bifunctional protein HisB	n	0	0	0	1	1	1	0	0	0	0	0	1	0	0	0	0	0	1	1	0	1	1	0	1	1	1	1	1	1	1	1	0	0	0	1	1	1	1	0	1	0
78	1678272_T_G-core	snp	645	g005374	g005374	hisB	Histidine biosynthesis bifunctional protein HisB	n	0	1	1	0	0	0	0	0	0	0	0	0	0	0	0	0	0	0	0	0	0	0	0	0	0	0	0	0	0	0	0	1	1	0	0	0	0	0	0	0	0
79	1678272_T_C-core	snp	645	g005374	g005374	hisB	Histidine biosynthesis bifunctional protein HisB	n	1	0	0	0	0	0	1	1	1	1	1	0	1	1	1	1	1	0	0	1	0	0	1	0	0	0	0	0	0	0	0	0	0	1	0	0	0	0	1	0	1
[truncated: 488 more columns]

## Sheet: Figure S2
Figure S2
pAPEC-O1-R		pAPEC-O2-R		pAPEC-O2-211A-ColV		pAPEC-O1-ColBM		p1ColV5155		pAPEC-O2-ColV
Healthy carriage	Disease associated	Healthy carriage	Disease associated	Healthy carriage	Disease associated	Healthy carriage	Disease associated	Healthy carriage	Disease associated	Healthy carriage	Disease associated
2	30	67	65	91	133	80	141	90	138	88	129
2	31	62	65	85	127	71	136	79	131	72	124
7	12	50	64	110	139	91	131	123	139	108	133
8	12	56	64	147	138	130	131	152	137	136	132
4	4	28	53	88	129	70	108	101	120	87	126
8	4	57	1	144	41	126	26	152	51	135	44
156	4	59	51	84	131	81	119	89	132	86	132
7	4	52	45	110	120	101	112	122	123	105	123
4	4	39	31	108	90	102	82	114	106	112	97
4	6	50	56	122	143	111	133	119	150	120	131
12	4	60	45	156	117	147	109	153	121	133	120
36	171	68	58	136	138	118	138	129	137	131	136
42	167	88	58	166	142	158	146	166	146	160	147
16	4	84	55	134	133	128	127	122	129	125	132
16	4	83	31	131	77	127	59	119	76	124	73
8	8	69	51	215	134	144	123	191	146	184	130
5	4	50	55	216	139	148	136	209	142	180	144
18	3	79	51	212	129	153	129	201	131	180	132
216	4	95	52	156	118	152	105	154	116	151	115
25	4	86	38	128	96	123	90	139	106	131	97
23	4	79	52	132	105	131	92	127	105	128	101
23	4	82	38	163	96	163	90	158	106	142	97
19	4	67	39	163	108	161	102	159	114	145	112
24	4	74	50	158	122	160	111	154	119	140	120
12	10	77	75	152	155	142	147	153	154	143	143
218	3	76	56	143	137	141	130	145	136	145	140
3	3	56	67	140	131	135	129	140	142	139	137
7	3	50	53	220	123	143	110	192	126	191	119
33	3	71	55	168	132	187	131	167	140	146	136
33	3	71	17	174	60	192	46	173	71	151	64
23	3	41	67	122	134	127	126	122	131	108	129
10	3	75	55	148	130	141	130	140	138	135	136
21	14	85	79	165	147	153	134	157	133	149	121
24	13	78	80	143	154	156	146	150	149	144	133
20	4	74	50	163	133	146	124	159	134	149	134
16	3	75	68	164	130	147	124	166	136	155	132
16	4	75	54	205	133	136	127	178	138	179	138
20	4	72	56	154	137	158	127	153	142	140	139
7	4	51	54	223	139	145	133	202	143	193	142
15	3	85	56	125	131	125	125	128	127	113	128
9	4	84	44	146	111	141	100	137	116	143	113
15	4	78	49	154	123	150	111	155	130	148	124
12	11	72	78	159	133	147	132	140	136	150	122
54	7	32	59	68	159	60	140	77	159	67	147
14	6	62	59	150	154	143	134	154	155	147	141
14	4	5	54	50	135	37	127	62	138	53	136
10	7	64	60	130	159	124	144	125	165	119	152
11	35	64	25	122	68	116	50	119	79	112	66
11	9	64	74	147	205	145	137	143	187	140	177
11	3	64	56	148	142	144	138	144	142	142	142
11	183	64	76	147	153	145	144	143	148	140	151
11	5	64	58	148	146	145	142	144	141	142	141
11	3	81	56	149	147	152	141	146	145	142	146
11	3	64	56	148	144	145	141	144	145	142	145
11	8	64	75	147	163	145	150	143	167	140	156
11	3	64	56	147	146	145	137	143	139	140	141
11	3	64	56	147	144	145	141	144	146	142	144
17	7	76	59	153	161	146	145	150	159	148	149
11	3	64	67	147	145	145	140	144	145	142	141
11	3	64	56	148	147	145	142	144	147	142	146
17	3	77	56	153	146	146	137	151	139	148	141
17	8	76	73	153	190	146	159	150	184	148	166
17	7	76	58	153	154	146	140	150	154	148	151
17	7	76	58	148	151	146	145	150	155	148	148
11	16	64	72	147	127	145	128	144	122	142	126
17	5	77	1	148	56	146	39	150	62	148	60
11	4	64	58	147	141	140	142	138	146	136	140
11	9	80	68	149	208	147	146	140	195	138	187
17	20	76	80	153	131	145	117	149	140	148	129
11	3	64	51	148	126	145	120	144	121	142	120
11	3	64	53	148	131	145	129	144	127	142	127
14	9	85	81	152	139	142	137	148	144	145	137
9	3	75	53	146	127	148	124	145	124	139	125
17	3	76	56	153	132	145	130	149	129	148	131
7	3	59	66	165	136	156	132	174	142	163	135
5	4	50	50	134	136	111	127	135	136	119	133
4	4	56	56	141	136	133	126	135	130	138	129
10	4	66	49	140	123	132	107	139	121	135	117
77	4	78	54	156	129	145	118	152	126	153	126
218	3	88	56	149	141	147	131	153	141	148	138
16	4	83	59	142	121	136	122	145	128	142	125
207	3	63	55	125	132	117	130	128	129	123	129
208	4	63	56	125	137	117	132	128	133	123	134
218	4	76	57	153	134	149	129	154	134	153	134
218	3	76	65	153	131	148	127	154	127	153	131
215	3	79	65	172	129	191	116	169	126	150	122
	3		66		136		130		138		137
	4		56		139		128		134		135
	4		56		136		125		131		131
	3		65		138		133		145		140
	3		56		133		132		137		138
	2		55		144		141		146		144
	3		53		132		128		136		136
	3		67		132		136		139		136
	3		66		131		126		129		128
	3		68		136		135		139		136
	3		54		134		127		130		131
	5		57		128		128		125		120
	6		56		132		130		132		131
	3		56		132		128		130		130
	3		53		135		132		138		138
	3		55		135		133		131		133
	4		55		130		122		129		130
	3		56		136		133		140		140
	3		56		132		124		127		129
	3		56		132		126		130		129
	3		64		130		128		130		125
	3		56		137		130		134		134
	3		55		141		134		143		142
	3		56		136		132		137		139
	3		56		135		131		133		133
	3		56		137		136		140		140
	3		56		133		133		139		136
	4		56		143		138		146		145
	4		55		135		134		138		140
	3		44		109		105		121		117
	4		55		135		133		137		137
	3		56		137		126		131		134
	4		56		143		137		147		146
	4		55		137		129		139		138
	4		54		134		127		132		132
	3		56		140		134		133		135
	18		80		128		119		131		119
	4		56		138		133		142		141
	7		55		137		130		141		139
	7		56		140		132		135		137
	11		68		142		134		145		129
	9		77		154		150		151		150
	4		56		147		139		147		147
	3		66		130		124		121		127
	10		76		151		148		143		147
	8		45		213		137		194		181

## Sheet: Figure S4
Figure S4
Identifier	Isolate name	Number of contigs	Total assembled length (bp)	Maximum contig size (bp)	Mean contig size (bp)	Standard deviation of mean contig size (bp)	N50 contig length (L50)	N90 contig length (L90)	N95 contig length (L95)	Number of gene families
1465	SS_220	187	5135223	314357	27462	48699	107140	25375	14472	4139
1466	SS_221	188	5135459	454063	27317	52098	94505	25383	13348	4135
1467	SS_222	197	5136471	288093	26074	39992	65127	22500	13348	4142
1468	SS_223	180	4867916	186117	27044	37791	77833	20579	11882	3972
1469	SS_224	198	5120079	203889	25859	40357	73625	25432	13376	4104
1471	SS_226	299	4738724	197783	15849	24083	43767	11578	5940	3873
1472	SS_227	334	4890899	140733	14644	23341	44725	11567	5469	4009
1474	SS_229	199	4686468	162852	23551	32314	61367	15091	8658	3815
1475	SS_230	175	5143885	314387	29394	53938	102100	30052	16132	4139
1476	SS_231	165	4802584	317428	29107	50022	97667	18717	11469	3915
1477	SS_232	248	4956324	295698	19986	39669	76828	17696	9019	3990
1478	SS_233	336	5263695	177087	15666	30140	71584	12314	5788	4153
1548	SS_303	180	5000296	292463	27780	39576	71119	19637	10798	4078
1549	SS_304	134	4868537	417720	36333	67518	140482	30217	15191	3925
1550	SS_305	218	5026989	277153	23060	41934	88772	21894	12262	4005
1551	SS_306	267	4936191	127659	18488	26510	49864	15291	8223	4005
1552	SS_307	244	5005000	203366	20513	33192	58336	16314	8998	3998
1554	SS_317	242	4894715	236110	20227	37495	80504	16286	8335	3885
1555	SS_320	254	4882670	236082	19224	33965	56637	14270	7316	3885
1556	SS_324	95	4952952	484073	52137	99521	210017	43179	27017	4045
1557	SS_328	301	5117376	181823	17002	32082	76862	15267	7037	4100
1558	SS_330	473	5202405	313789	10999	32441	84511	11462	3408	4145
1559	SS_331	376	5145886	256258	13686	31803	77116	15018	4588	4114
1560	SS_332	265	5792373	412589	21859	49594	99968	23536	12362	4488
1561	SS_333	364	5149152	256258	14147	33296	90854	15030	6006	4109
1562	SS_334	358	5146754	234728	14377	34132	95095	17840	5439	4115
1563	SS_335	439	5394855	309219	12289	38418	119092	12818	3788	4286
1564	SS_338	218	5619516	465584	25778	59053	95097	24533	11907	4481
1565	SS_339	501	5398033	307322	10775	35590	100741	13096	2916	4284
1566	SS_340	747	5475301	217695	7330	22327	59373	6579	1567	4311
1567	SS_343	458	5188272	313565	11329	33123	85588	12778	3424	4143
1568	SS_344	503	5127377	265899	10194	26435	75082	10957	3310	4093
1569	SS_345	490	5379805	307294	10980	34884	110535	11345	2831	4286
1570	SS_346	507	5381817	325959	10616	32007	92176	10682	3018	4278
1571	SS_347	271	5378892	248991	19849	34706	65826	19439	9727	4404
1572	SS_349	254	5379943	248991	21181	38662	68898	23711	13461	4401
1573	SS_350	319	5201219	301261	16305	32370	66589	14457	6322	4230
1574	SS_355	346	4919571	225934	14219	29598	59600	13454	5771	3995
1575	SS_356	251	5169607	521799	20597	58459	117577	23593	9192	4101
1576	SS_358	551	5578089	569824	10124	41997	134974	14443	2944	4366
1577	SS_360	459	5346417	319814	11648	28233	56415	13267	4130	4311
1578	SS_361	274	5387477	249013	19663	39400	78648	23658	12275	4405
1580	SS_364	321	5746729	264910	17903	43737	118349	24233	9387	4495
1581	SS_367	160	5366083	455272	33539	68405	115485	35843	18967	4288
1582	SS_369	458	5675462	284059	12392	35808	108978	15133	4904	4468
1583	SS_370	254	4940400	225954	19451	37031	75408	19743	8553	4007
1584	SS_373	262	5252894	337221	20050	42363	90006	20728	6858	4322
1585	SS_374	159	5525625	510367	34753	78670	166323	35883	19203	4431
1586	SS_375	268	5363355	248981	20013	37129	75407	17151	9991	4404
1587	SS_377	262	5249430	247618	20036	37577	79002	17791	7585	4321
1588	SS_378	268	5250225	323663	19591	37532	73576	17737	7524	4333
1589	SS_379	321	5251075	164783	16359	28340	54454	14877	5635	4319
1590	SS_380	639	5213766	73195	8160	12313	23929	6162	3252	4288
1591	SS_382	318	5463976	269580	17183	37256	76807	19118	7402	4349
1592	SS_383	291	5255443	233064	18060	34423	66598	17741	8272	4330
1593	SS_384	400	5372048	340339	13431	35690	89582	15653	5490	4324
1594	SS_385	325	5246144	247606	16142	32740	62271	13178	6235	4331
1595	SS_386	420	5373122	237644	12794	31806	76822	16357	4537	4323
1596	SS_388	378	5372142	262590	14213	35062	98850	15986	5059	4328
1597	SS_390	204	5056951	344433	24789	55479	122627	34698	14646	4040
1598	SS_391	228	5058902	344421	22189	46442	87210	22733	13923	4041
1599	SS_392	538	5217028	145372	9698	19445	39154	8332	3205	4227
1600	SS_393	564	5229386	137475	9272	18107	36487	8328	3110	4228
1602	SS_395	296	5374969	248738	18159	33959	67077	17114	9396	4397
1603	SS_396	277	5254322	247630	18969	39061	82447	16078	7597	4326
1604	SS_397	164	4891151	232112	29825	44785	88432	23601	13585	3869
1605	SS_399	186	4883734	190812	26257	39567	83724	19209	12858	3871
1606	SS_401	179	4893602	232108	27339	46280	97756	22500	13432	3873
1607	SS_402	206	4703999	210266	22835	38115	79227	16869	9776	3821
1608	SS_404	182	4991872	542691	27428	81808	219257	54490	22008	4052
1609	SS_406	201	5199848	355080	25870	53248	111757	23926	14048	4083
1610	SS_407	199	4894308	231888	24595	39594	78835	20977	12229	3880
1611	SS_408	190	5192628	267314	27330	54690	124769	26875	14624	4080
1612	SS_409	428	5406947	362664	12634	37159	111593	17452	4987	4276
1613	SS_410	360	5257202	516864	14604	45012	118590	23159	8328	4130
1614	SS_411	127	5106957	497601	40213	91004	185942	39476	21989	4102
1623	APEC_O1	1	5082025	5082025	5082025		5082025	5082025	5082025	4053
1624	APEC_O78	1	4798435	4798435	4798435		4798435	4798435	4798435	3836
2349	Ec_O08	160	5084721	202689	31780	35555	63708	20250	11902	4120
3667	6265	433	5076969	98197	11726	14756	26942	6377	3708	4038
3668	6344	710	5213799	119628	7344	11672	20621	3709	1751	4126
3669	7950	424	5016137	97572	11831	16976	31861	7166	2935	3982
3670	8805	568	5164909	80645	9094	12338	22688	4421	2436	4110
3673	8808	888	5217484	46641	5876	6929	10796	2770	1676	4146
3729	AV01	583	4991312	80950	8562	12109	21726	4714	2624	3930
3730	AV02	697	5256774	61774	7542	9032	15036	3904	2313	4103
3731	AV03	479	5255255	101357	10972	14417	24304	5698	3275	4158
3732	AV04	718	5441402	67608	7579	10447	17213	4334	2427	4212
3733	AV05	496	5105681	66649	10294	12343	22536	5532	3157	3999
3734	AV06	511	4739796	84735	9276	12317	20999	5087	2945	3792
3735	AV07	637	4571731	73267	7177	9298	14776	4101	2394	3690
3736	AV08	642	4682598	66528	7294	8644	14043	3624	2246	3757
3737	AV09	562	4673636	72639	8317	9676	16413	4204	2474	3757
3738	AV10	626	5221709	64728	8342	9013	15124	4145	2725	4246
3739	AV097	161	4972671	367264	30887	58596	107186	26137	11627	3998
3740	AV098	175	5116330	267314	29237	49949	113539	24944	9054	4069
3741	AV099	295	5159190	210892	17489	31019	58404	12175	5076	4082
3742	AV100	265	5204596	191627	19640	36434	79202	13376	6493	4119
3743	AV101	315	5060951	150754	16067	22479	37699	9320	5223	4041
3744	AV102	255	5144582	197020	20175	35759	64994	14023	5967	4081
3745	AV103	160	5004475	262256	31278	53443	120497	26000	11317	4066
3746	AV104	190	5090529	387687	26793	52414	101526	18197	9677	4046
3747	AV105	226	5251882	227841	23239	42394	94618	15778	6710	4193
3748	AV106	187	5292691	354923	28304	59516	121630	23695	9195	4222
3749	AV11	476	5251257	77796	11033	12303	19448	6004	3631	4290
3750	AV107	302	5154392	217123	17068	29983	60832	13349	6293	4034
3751	AV12	577	5316437	106862	9214	12266	20140	4690	2782	4157
3752	AV13	1050	5459891	63743	5200	7220	12424	2971	1645	4265
3753	AV14	565	4687366	67014	8297	9484	16592	4565	2610	3771
3754	AV15	648	5052720	77680	7798	10253	17436	4219	2248	3945
3755	AV16	658	5060886	70214	7692	9647	16852	3874	2307	3936
3757	AV18	408	5058067	85712	12398	14719	26389	6613	4125	4070
3758	AV19	768	5096573	50303	6637	7849	13466	3382	2165	4006
3759	AV20	663	4997513	65622	7538	8519	14141	3649	2266	3947
3760	AV21	492	4971582	65590	10105	11036	19548	4943	3118	3906
3761	AV22	556	4738166	66901	8522	9516	15659	4831	2660	3817
3762	AV23	1292	5340326	66409	4134	6839	11445	2363	1123	4226
3763	AV24	489	4652326	71102	9514	11432	19458	5321	3024	3724
3764	AV25	738	4657120	50996	6311	7518	13209	3388	1914	3758
3765	AV26	538	4761039	86236	8850	11264	18642	4835	2875	3828
3766	AV27	472	4890995	112001	10363	14781	23929	5876	3061	3923
3767	AV28	473	5119825	85032	10825	14520	26226	6342	3572	4096
3769	AV30	568	5093983	75879	8969	11082	18348	5012	2866	4078
3770	AV31	1010	5136027	36934	5086	5864	10051	2753	1662	4015
3771	AV32	534	5463896	118840	10233	14876	25901	6669	3718	4201
3772	AV33	536	4701327	80992	8772	11545	16745	4826	3163	3741
3773	AV34	740	4538009	84408	6133	7964	12384	3422	2022	3701
3774	AV35	1176	5451903	67221	4636	8381	15013	2550	1184	4300
3776	AV37	656	5192095	89939	7915	10763	17578	4242	2477	4261
3777	AV38	585	5101690	80447	8721	11607	19419	4627	2693	4046
3778	AV39	607	5593954	139397	9216	14447	25994	5598	3028	4345
3779	AV40	702	5362693	96445	7640	10429	16792	4170	2371	4165
3780	AV41	394	4984007	85598	12650	15334	28310	6863	4052	4042
3781	AV42	453	4924632	80291	10872	14533	25199	6138	3476	3995
3782	AV43	1077	4763449	44846	4423	5794	10050	2442	1471	3878
3783	AV44	542	5455665	88742	10066	12949	21901	5653	3450	4183
3784	AV45	593	4987217	55143	8411	9977	16519	4705	2712	3981
3785	AV46	470	4940224	86257	10512	12704	21637	5487	3357	4007
3786	AV47	650	5041291	71196	7756	10733	20763	4469	2489	3962
3788	AV49	555	4823111	75105	8691	10887	17326	4800	2709	3841
3789	AV50	501	5133872	70942	10248	11626	19390	5802	3287	4154
3790	AV51	515	5099866	78024	9903	11928	20051	5348	3072	3985
3791	AV52	590	4744024	65650	8041	9129	15852	4229	2444	3839
3792	AV53	514	5335466	80955	10381	13033	21875	5585	3306	4311
3793	AV54	534	5315430	74797	9954	12619	22331	4964	3085	4150
3794	AV55	730	5128867	70142	7026	9434	16468	3857	2412	4028
3795	AV56	359	4909927	103886	13677	17879	33205	9305	4717	3968
3796	AV57	522	4757444	61213	9114	10538	18380	4853	3001	3863
3797	AV58	758	5178073	46570	6832	8040	13105	3510	2080	4049
3798	AV59	527	5017888	67256	9522	11396	20829	5178	3064	3957
3799	AV60	669	5510301	93919	8237	12372	22206	4740	2680	4391
3800	AV61	854	4944926	58298	5791	7773	13216	2974	1608	4040
3801	AV62	522	4831028	74756	9255	12899	21140	5456	3096	3866
3802	AV63	557	5192194	86764	9322	12113	20016	5093	2825	4111
3803	AV64	578	5224954	79549	9040	11919	19674	5299	2834	4083
3804	AV65	493	4955182	73554	10052	12218	19258	5588	3315	4004
3805	AV66	524	4898544	73935	9349	11825	20730	5017	2913	3931
3806	AV67	1126	5003098	34696	4444	5307	8931	2355	1440	4094
3809	AV70	845	4410413	37483	5220	6304	10895	3008	1717	3561
3810	AV71	515	4850671	86272	9419	13065	23849	6034	3414	3935
3811	AV72	886	5026527	47943	5674	6912	12042	3047	1836	4107
3812	AV73	1134	5192065	60273	4579	7261	12772	2789	1423	4075
3813	AV74	581	4600502	69763	7919	9629	15811	4384	2619	3666
3814	AV75	419	4730566	80600	11291	14560	26250	6925	3695	3818
3815	AV76	709	4915187	71254	6933	9070	16294	4025	2198	3965
3816	AV77	510	4908997	83565	9626	11152	17882	5423	3291	3942
3817	AV78	500	4539316	73678	9079	10642	17046	5009	2841	3674
3818	AV79	623	4616979	66668	7411	9119	15439	4190	2443	3730
3819	AV80	364	4761818	159260	13082	20133	33636	8612	5165	3835
3820	AV81	560	5009257	59434	8946	10233	16340	4800	2789	3920
3821	AV82	781	5174339	64937	6626	7372	12013	3465	2235	4045
3824	AV85	618	5141489	50913	8320	9035	15468	4193	2543	4142
3826	AV87	520	5022603	66941	9659	11992	21518	5763	3426	4026
3827	AV88	1373	4908975	56807	3576	7057	14241	3813	1866	4010
3828	AV89	640	5354587	87921	8367	12203	21348	4489	2695	4119
3829	AV90	678	5220364	98679	7700	10511	18264	4237	2209	4077
3831	AV92	653	4767433	80237	7301	9488	16582	4267	2505	3871
3832	AV93	275	5086505	111983	18497	21933	41577	10325	6686	4088
3833	AV94	661	4995714	62916	7558	9578	16475	4543	2662	3956
3834	AV95	588	4427066	45658	7530	8556	15066	3810	2487	3583
3835	AV96	570	4711244	82839	8266	10804	18457	4659	2819	3817
4056	AV_b2_17	233	5410676	707819	23222	70568	194851	28312	13428	4321
4057	AV_b2_29	436	5142011	212179	11794	26580	55651	8800	3849	4030
4058	AV_b2_48	217	4867576	165123	22432	36809	91277	18825	8364	3942
4059	AV_b2_68	964	5421723	218066	5625	19725	67289	8439	3529	4291
4060	AV_b2_69	287	5432848	194190	18930	34404	68736	17382	6981	4264
4061	AV_b2_83	521	5075982	241212	9743	30649	86785	16072	6967	4040
4063	AV_b2_97	170	5463883	763507	32141	89021	193190	35010	14403	4296
4064	AV_b2_98	289	5245733	209563	18152	32941	73973	15073	7428	4258
4065	AV_b2_99	213	5255152	213478	24673	40986	86144	18754	8838	4275
4475	9363-EC-USA-CBL	334	4855345	117887	14537	19007	30887	8205	4961	3956
4477	9365-EC-USA-CBL	246	4863376	215972	19770	28949	44847	10509	7032	3958
4478	9366-EC-USA-CBL	666	4830260	60925	7253	7904	12658	3539	2237	4034
4479	9367-EC-USA-CBL	255	4857885	174600	19051	25211	43497	10289	5951	3958
4480	9368-EC-USA-CBL	457	5355863	130852	11720	19733	38179	6023	2642	4334
4481	9369-EC-USA-CBL	387	5362900	173245	13858	24579	47729	8236	3121	4344
4483	9371-EC-USA-CBL	1005	5297405	43546	5272	6135	9831	2344	1418	4311
4484	9372-EC-USA-CBL	535	5365127	131193	10029	16113	31012	4713	2414	4334
4486	9374-EC-USA-CBL	456	5372186	192610	11782	19654	33364	6005	2847	4341
4487	9375-EC-USA-CBL	1000	5275552	51658	5276	5983	10122	2398	1478	4289
4488	9376-EC-USA-CBL	627	5327256	77487	8497	11030	19130	3992	2165	4287
4489	9377-EC-UK-PM	216	5243678	441743	24277	55310	114011	19442	7017	4179
4572	8624	726	5511001	125811	7591	15353	33576	5137	1717	4339
4573	8625	657	5351336	204902	8146	20993	50654	10049	1433	4221
4574	8626	403	5120099	147258	12705	20080	36798	8446	4803	4119
4575	8627	273	5072108	141118	18580	23482	38837	10637	5638	4079
4577	8628	486	5224840	187384	10751	22625	47473	8933	4055	4189
4578	8629	710	5558281	135876	7829	16178	30425	5574	2042	4410
4579	8630	457	5206986	105434	11394	15800	30231	6983	4049	4120
6556	AV108	138	5098301	446836	36945	62866	114551	27474	12392	4140
6557	AV109	199	5124057	212549	25750	42345	74662	17018	8299	4085
6558	AV110	320	5482257	290640	17133	35573	70629	9918	4935	4272
6559	AV111	245	5165240	333335	21083	39115	81049	13520	5422	4079
6560	AV112	186	4993840	299135	26849	46673	87162	15426	8513	4137
6561	AV113	123	5010222	397233	40734	75795	179309	38585	19361	4045
6562	AV114	174	5262536	348868	30245	62633	153480	19051	9968	4234
6563	AV115	136	5306684	401723	39020	67400	133202	37898	18111	4255
6564	AV116	174	4846390	180745	27853	39312	69734	16801	9219	3933
6565	AV117	639	5052868	89276	7908	10073	16795	3709	2163	3998
6566	AV118	264	5052180	274347	19138	34635	65501	11154	5545	3985
6567	AV119	306	4891958	120973	15987	22349	39750	10086	5935	3923
6568	AV120	232	5211813	208245	22465	36063	67463	15189	7526	4232
6569	AV121	341	5121923	198191	15021	25931	48028	9484	4468	4081
6570	AV122	485	5082854	103915	10481	15928	28603	5518	2766	4004
6571	AV123	517	4946463	91768	9568	14242	26595	4785	2419	3972
6573	AV125	906	4971001	42501	5487	6167	10673	2474	1527	4016
6575	AV127	229	5069053	490403	22136	47752	84759	16107	9150	4142
6576	AV128	196	4967828	248080	25347	44033	78202	15244	9250	4006
6578	AV130	214	5166000	280121	24141	48100	111928	19001	9010	4071
6579	AV131	336	5066954	174042	15081	27683	54831	9208	3811	4156
6580	AV132	325	5220509	155507	16064	26240	47269	8862	4814	4071
6581	AV133	277	5540331	264545	20002	37833	76300	16139	7966	4386
6582	AV134	318	5306297	289665	16687	34653	69891	11466	4926	4187
6583	AV135	722	5697455	595784	7892	42365	214246	7305	844	4478
6584	AV136	1111	5706128	186968	5137	13770	30996	1882	701	4435
6989	2896	247	5068226	223006	20520	33872	50692	9887	5587	4075
6990	2922	285	4971871	229320	17446	24434	35789	8091	4976	4036
6991	3234	115	5158628	538251	44858	89339	185639	29307	12491	4121
6992	3273	242	5022662	116677	20755	22842	39161	12304	6968	4081
6993	3282	267	4944276	232091	18518	31082	50896	12451	7211	4002
6994	3287	692	5286904	118644	7641	9539	14305	3724	2133	4266
6995	3302	293	5244207	122381	17899	22421	36318	9321	5472	4200
6996	3311	181	5082393	256417	28080	50125	117855	24985	12423	4109
6997	3315	408	5071334	93200	12430	16309	26508	7205	3566	4112
6998	3328	218	5005276	157427	22960	29286	57090	11162	6745	4057
6999	3329	118	5019529	386434	42539	62155	99086	29973	14317	4075
7000	3354	181	5204915	363856	28757	40000	58080	23170	8934	4029
7001	3359	418	5226536	123585	12504	17687	29886	6210	3397	4169
7002	3360	174	5213872	209225	29965	46615	94396	17106	7577	4171
7003	3366	174	4901989	217762	28173	34481	63581	18116	9371	4016
7005	3380	414	5392044	97865	13025	15648	26387	6520	4112	4300
7006	4686	493	5031973	80681	10207	12974	22230	5126	2903	3967
7007	4688	202	5150800	186595	25500	35844	68577	13630	7320	4185
7008	4689	178	5346938	220612	30039	42389	73828	18689	9504	4216
7009	4696	214	5048293	152614	23591	28816	48921	14500	8282	4103
7010	4724	256	5290759	163281	20668	30134	54469	11302	5072	4199
7011	4737	416	5237649	142695	12591	18782	32929	6133	3190	4139
7012	4741	414	5168582	115668	12485	17624	28791	6499	3149	4071
7013	4777	413	5176224	121805	12534	16369	28231	6110	3856	4094
7014	4817	305	5121969	173532	16794	21033	40615	8945	4915	4058
7015	4826	274	4983900	205845	18190	26636	41929	10595	4924	4023
7016	4833	158	5195367	229807	32883	41015	75124	21744	9573	4242
7017	4863	243	5051674	286761	20789	33397	53992	13484	5297	4006
7018	4865	455	5040353	89727	11078	14209	23497	5935	3151	4061
7019	4999	281	5208055	149790	18535	26101	46837	10486	5698	4258
7020	5030	260	5224803	268303	20096	32808	49470	10298	5589	4291
7021	5060	402	5195640	83537	12925	15135	28500	6616	3653	4255
7022	5082	189	5199774	413441	27513	51827	87975	15665	7985	4231
7030	3371-1	211	5160510	279834	24458	37270	65992	14162	7834	4124
7031	3371-2	144	5084277	298569	35308	58820	123739	29955	11134	4088
7032	3373-1	281	5137916	130285	18285	24660	42941	10497	4965	4128
7033	3382-1	200	5166706	151832	25834	36423	67481	17459	8631	4163
7034	3382-2	480	5333081	123782	11111	15077	27099	6095	3265	4350
7035	3385-1	656	5081086	73531	7746	8965	14644	3774	2362	4085
7036	3385-2	186	5102103	236665	27431	36637	62449	16437	8500	4091
7087	3269	247	5068226	223006	20520	33872	50692	9887	5587	4075
7088	3270	285	4971871	229320	17446	24434	35789	8091	4976	4036
7089	3279	115	5158628	538251	44858	89339	185639	29307	12491	4121
7090	3370-1	218	5005276	157427	22960	29286	57090	11162	6745	4057
7091	3370-2	118	5019529	386434	42539	62155	99086	29973	14317	4075
7092	3391	181	5204915	363856	28757	40000	58080	23170	8934	4029
7093	3394-1	242	5022662	116677	20755	22842	39161	12304	6968	4081
7094	3394-2	267	4944276	232091	18518	31082	50896	12451	7211	4002
7095	3398	692	5286904	118644	7641	9539	14305	3724	2133	4266
7096	3399	408	5071334	93200	12430	16309	26508	7205	3566	4112
7097	3400	293	5244207	122381	17899	22421	36318	9321	5472	4200
7098	3401	181	5082393	256417	28080	50125	117855	24985	12423	4109
7099	3403	174	4901989	217762	28173	34481	63581	18116	9371	4016
7100	3405	174	5213872	209225	29965	46615	94396	17106	7577	4171
7101	3409	418	5226536	123585	12504	17687	29886	6210	3397	4169
7102	3414-1	211	5160510	279834	24458	37270	65992	14162	7834	4124
7103	3414-2	144	5084277	298569	35308	58820	123739	29955	11134	4088
7104	3414-3	281	5137916	130285	18285	24660	42941	10497	4965	4128
7106	3415-12	186	5102103	236665	27431	36637	62449	16437	8500	4091
7107	3415-2	414	5392044	97865	13025	15648	26387	6520	4112	4300
7108	3415-3	200	5166706	151832	25834	36423	67481	17459	8631	4163
7109	3415-4	480	5333081	123782	11111	15077	27099	6095	3265	4350
7110	3415-6	656	5081086	73531	7746	8965	14644	3774	2362	4085
7120	5366	158	5195367	229807	32883	41015	75124	21744	9573	4242
7121	5473	281	5208055	149790	18535	26101	46837	10486	5698	4258
7122	5474	260	5224803	268303	20096	32808	49470	10298	5589	4291
7123	5476	402	5195640	83537	12925	15135	28500	6616	3653	4255
7124	6051	189	5199774	413441	27513	51827	87975	15665	7985	4231
7125	6067	243	5051674	286761	20789	33397	53992	13484	5297	4006
7126	6069	455	5040353	89727	11078	14209	23497	5935	3151	4061
7127	6109	493	5031973	80681	10207	12974	22230	5126	2903	3967
7128	6110	202	5150800	186595	25500	35844	68577	13630	7320	4185
7129	6111	178	5346938	220612	30039	42389	73828	18689	9504	4216
7130	6112	214	5048293	152614	23591	28816	48921	14500	8282	4103
7131	6113	256	5290759	163281	20668	30134	54469	11302	5072	4199
7132	6114	416	5237649	142695	12591	18782	32929	6133	3190	4139
7133	6115	414	5168582	115668	12485	17624	28791	6499	3149	4071
7134	6116	413	5176224	121805	12534	16369	28231	6110	3856	4094
7135	6117	305	5121969	173532	16794	21033	40615	8945	4915	4058
7136	6118	274	4983900	205845	18190	26636	41929	10595	4924	4023
7137	6375	244	5180957	375897	21234	50236	106335	17360	8332	4145
7138	6376	317	5405478	220001	17052	32654	64410	10354	4401	4237
7139	6377	162	5086679	396355	31400	69197	141206	24247	10751	4093
7140	6378	189	4964970	208543	26270	43059	90401	19365	8649	3949
7141	6379	271	5204523	198075	19205	36221	84862	14708	6809	4211
7142	6380	248	5337292	302639	21522	44674	86173	13229	6427	4198
7143	6381	247	5291735	188184	21425	33561	67462	13830	7356	4243
7144	6382	274	5489191	310259	20034	48986	124767	15327	6689	4336
7145	6383	229	5170480	229917	22579	35465	59818	15771	8172	4190
7146	6384	313	5125913	293300	16377	29736	53554	11666	4209	4023
7147	6385	354	5206805	166737	14709	23055	41969	8917	4031	4086
7148	6386	618	5160470	76531	8351	11349	20844	4136	2457	4165
7149	6387	366	5100698	191565	13937	22325	39286	8896	4234	4008
7150	6388	344	5112839	156358	14863	22854	46197	8872	4523	4015
7151	6389	1275	4820489	25892	3781	3803	6338	1814	1128	3887
7152	6390	306	5227298	172211	17083	26922	48878	10508	4520	4083
7153	6391	353	5111325	103737	14480	21125	43582	8552	4341	4025
7154	6392	288	5092559	236452	17683	30257	48770	9968	5584	4039
7155	6393	244	5107158	225633	20931	38336	62196	14364	7015	4040
7156	6414	177	4911005	257064	27746	44579	82656	16704	10039	3957
7157	6415	344	5271732	204317	15325	30686	67315	10624	4263	4083
7158	6416	331	5240338	226218	15832	30359	51416	9605	4340	4115
7160	6418	305	5182452	148832	16992	27899	58102	10975	5526	4089
7161	6419	387	5239918	144385	13540	23109	45073	8453	3689	4064
7162	6420	372	5256811	162033	14132	25541	52622	8825	3649	4075
7163	6421	186	4907576	291968	26385	41658	77316	19259	8933	3964
7164	6422	237	5129189	238502	21643	39092	86020	16437	6864	4042
7165	6423	535	5161333	115641	9648	15373	26833	4828	2486	4022
7166	6424	475	4953417	83071	10429	14327	25978	5874	2948	3983
7167	6425	562	5244109	94920	9332	14547	28260	4911	2640	4082
7168	6426	382	5155048	94216	13495	18412	35094	8112	4211	4135
7169	6427	286	5127337	160291	17928	24646	41805	10398	6402	4061
7170	6428	436	5280645	113992	12112	17847	33228	6255	3507	4179
7171	6429	275	5151972	208167	18735	32229	66563	13928	5689	4054
7172	6430	326	5171536	128942	15864	23925	46789	10518	5565	4050
7173	6431	382	5284457	172746	13834	26250	55897	10154	3676	4135
7174	6432	217	5151428	340182	23740	50646	107497	17008	8874	4064
7175	6449	347	5363713	163409	15458	25382	50238	9692	5135	4251
8649	897	424	5186948	272809	12234	31888	72772	11160	4917	4107
8653	53C	442	5362606	204538	12133	27606	67739	10636	5020	4255
8654	53C.1	11	5564530	2271229	505867	737270	1367711	636982	134828	#N/A
8656	blood-10-0682	175	5296543	243818	30266	42756	77255	16085	6868	4111
8661	EC5	248	5268404	496629	21244	50630	97353	17661	8308	4228
8669	14M009386	189	5326848	323646	28185	57822	123070	17656	8808	4142
8670	14M009387	197	5324746	358671	27030	57641	123071	21990	8655	4148
8678	A-CH-SAP641	165	5143417	465453	31173	66325	145037	22286	11014	4045
8679	A-CH-SAP721	247	5439020	323519	22021	43748	88026	14497	6689	4345
8680	A-T-SAP708	133	5130995	348891	38579	75103	154113	32293	16733	4068
8681	AZ_TG77034	135	5139114	610654	38068	83624	192191	28641	17110	4061
8682	AZ_TG77110	278	5297380	396708	19056	57860	192760	26573	9746	4103
8683	AZ_TG77134	100	5465636	610703	54657	103155	241127	55998	26705	4355
8684	AZ-TG56219	119	5179862	372656	43529	80258	185818	56913	17293	4085
8685	AZ-TG60957	192	5318513	624381	27701	74217	220780	21097	7927	4205
8686	AZ-TG71179	160	5432369	330691	33953	61345	130044	20909	14073	4295
8687	AZ-TG71187	260	5316797	329565	20450	51176	115343	25566	11678	4159
8688	AZ-TG71271	130	5273703	478538	40567	78362	180953	31847	16016	4158
8689	AZ-TG71391	177	5310317	367995	30002	64836	147192	30525	11045	4182
8690	AZ-TG73123	117	5473343	599716	46781	97914	246376	35976	22821	4431
8691	AZ-TG73155	173	5180145	465453	29944	73935	217259	28966	14830	4046
8692	AZ-TG73191	178	5174843	303773	29073	61708	147222	29715	14996	4103
8693	AZ-TG73287	135	5267904	648079	39022	85328	162176	24175	12180	4129
8694	AZ-TG73295	142	5269379	332982	37109	75068	158555	24171	12110	4128
8695	AZ-TG73359	196	5312352	331805	27104	62288	171614	21198	10435	4191
8696	AZ-TG73367	176	5249737	323490	29829	61467	152855	22473	12863	4104
8697	AZ-TG73451	155	5343991	610527	34478	72796	152962	27776	12186	4229
8698	AZ-TG73499	112	5118049	610706	45697	103878	242712	31500	18200	4061
8699	AZ-TG73523	164	5248338	331546	32003	67494	153928	30425	14996	4141
8700	AZ-TG73559	176	5142893	341335	29221	56361	111998	23885	13671	4069
8701	AZ-TG73603	228	5455853	391491	23930	57979	145967	24309	8165	4310
8702	AZ-TG73619	157	5388043	465453	34319	72207	162870	25102	14135	4271
8703	AZ-TG73639	256	5405594	311335	21116	47373	101973	15423	9060	4222
8705	DRS016135	133	5243918	618403	39428	70868	120954	23136	14843	4190
8707	E102	178	5188483	451394	29149	67028	152855	30987	14007	4083
8708	E105	496	5187031	465945	10458	40772	137319	23222	6903	4042
8709	E107	177	5252277	408057	29674	63711	153927	23083	14065	4135
8710	E109	144	5141931	469461	35708	78150	172556	34367	18915	4050
8711	E110	147	5135592	362331	34936	68395	148422	30466	15085	4051
8712	E90	145	5142737	610678	35468	77684	153927	24019	15346	4057
8713	E91	171	5262975	316143	30778	55729	117879	22226	9422	4140
8714	E94	155	5185191	465453	33453	79738	238019	38505	18821	4096
8715	E98	154	5152948	465453	33461	72278	174574	31688	14830	4059
8724	MOD1-EC5115	243	5247204	344381	21594	50324	130553	21391	9334	4199
8725	MOD1-EC5763	154	4896935	369746	31799	55324	76974	19960	10651	3926
8726	MOD1-EC5764	127	4971355	323446	39145	69003	145279	30734	15748	3969
8728	MOD1-EC5996	218	5220845	590515	23949	61061	132627	22824	7647	4126
8730	MOD1-EC6094	163	4929552	244450	30243	48621	97889	20778	10886	3910
8731	MOD1-EC6341	233	4923886	133301	21133	27023	50889	14242	7008	3906
8732	MOD1-EC6541	343	5290815	147293	15426	21705	40584	9312	5121	4177
8733	MOD1-EC6548	315	5234958	119657	16619	22196	35811	8732	4927	4135
8737	SAMEA10420594416049438	233	5338318	465438	22912	60940	145565	19700	10012	#N/A
8743	VREC0540	111	5236849	509358	47179	94839	238050	42598	23488	4145
8744	VREC0579	176	5242339	375832	29787	64412	192730	25901	11766	4139
8745	VREC0633	140	5283919	439665	37743	78618	199883	29323	15935	4280
8747	VRES0501	158	5254661	627770	33258	82520	169589	23989	12402	4171
8748	VRES0502	138	5030488	628421	36453	87556	175261	30283	12427	3997
8749	VRES0523	134	5093086	611201	38009	88447	222562	39039	15471	4027
8750	VRES0524	127	5083912	611201	40031	89234	214792	41420	19115	4018
8751	VRES0527	122	5121006	611201	41976	93107	237807	43261	19115	4034
8752	VRES0528	127	5113587	611201	40265	91500	237807	43261	19115	4031
8753	VRES0529	122	5124038	611201	42001	92720	237807	41489	19115	4035
8754	VRES0531	125	5133841	611201	41071	92068	237807	39039	18080	4046
8755	VRES0532	126	5250481	611202	41671	91675	237808	39039	19115	4153
8756	VRES0533	114	5119218	611201	44906	95565	237807	41489	19115	4034
8757	VRES0535	136	5121753	611201	37660	88004	197269	41489	19115	4036
8758	VRES0536	131	5121755	611201	39098	90251	237990	39039	15748	4037
8759	VRES0541	131	5125070	611201	39123	86948	197269	39039	19449	4036
8760	VRES0549	146	5378884	505853	36842	80774	170672	40619	17906	4260
8761	VRES0550	130	5128186	611201	39448	87072	197269	43261	16416	4037
8763	VRES0552	125	5234737	611201	41878	97347	249828	41489	18119	4148
8764	VRES0553	154	5382592	505853	34952	81724	174711	40619	16002	4258
8765	VRES0554	147	5383664	621257	36624	88170	197269	41547	19108	4262
8766	VRES0555	150	5382002	621270	35881	87391	197269	40619	16628	4261
8767	VRES0556	160	5383835	621270	33649	84771	197269	30383	16628	4259
8768	VRES0559	122	5232451	611201	42889	92916	237807	39039	18246	4151
8769	VRES0576	154	5391382	505852	35009	77032	174711	30383	16002	4271
8770	VRES0580	133	5170730	611201	38878	90260	241095	39039	16271	4061
8771	VRES0581	131	5220973	611201	39855	90435	237807	43261	18119	4114
8772	VRES0582	144	5382471	505853	37379	84802	174711	30383	16628	4258
8773	VRES0584	123	5124403	611201	41662	92748	237807	43261	21069	4037
8774	VRES0585	142	5132193	668997	36143	94436	237807	39039	18252	4042
8775	VRES0667	173	5343522	620310	30888	82738	203477	40194	13773	4184
8776	VRES0668	175	5205087	611201	29744	78352	237807	27969	11989	4086
8777	VRES0674	157	5412495	624143	34475	84176	170672	30383	15475	4276
8778	VRES0676	127	5190619	423007	40872	80674	218151	31399	17905	4117
8779	Nordic_E3	233	5093918	174793	21863	33538	71292	15068	5013	4046
8780	Nordic_E4	142	5115396	242112	36024	56407	121837	21883	8473	4053
8781	Nordic_E6	162	5227171	337708	32267	61857	137986	19577	9543	4134
8782	Nordic_E7	185	5099354	171336	27565	40917	82013	17035	8268	4034
8783	Nordic_E8	151	5119858	289263	33907	53704	111437	22597	11849	4046
8784	Nordic_E9	236	5197887	195017	22025	36830	78289	14798	5474	4116
8785	Nordic_E10	329	5140783	170900	15626	25263	41063	9243	4127	4082
8786	Nordic_E12	259	5212748	242224	20127	33679	55923	11587	4949	4133
8787	Nordic_E16	210	5220150	221754	24858	44471	97822	14589	6327	4143
8788	Nordic_E18	271	5119728	188650	18892	32236	73804	10646	4939	4069
8983	Nordic_E20	248	5097897	289717	20557	37828	66002	12500	4951	4036
8984	Nordic_E22	238	5248884	385340	22055	48301	112113	13565	4701	4144
8985	Nordic_E23	174	5106769	362184	29350	54400	115080	17998	8816	4057
8986	Nordic_E26	182	5121598	281054	28141	47691	97914	18141	9174	4088
8987	Nordic_E27	209	5142140	218867	24604	39730	87318	14193	6284	4100
8988	Nordic_E29	233	5202715	212686	22330	37886	87391	14615	5857	4120
8989	Nordic_E31	238	5238235	197428	22010	35927	72132	12905	5867	4184
8990	Nordic_E32	193	5208456	288580	26987	42968	93533	15748	7211	4131
8991	Nordic_E35	245	5251845	239686	21437	39351	87410	12199	5478	4153
8992	Nordic_E36	225	5225012	288794	23223	41326	87803	13603	6072	4156
8993	Nordic_E39	237	5198705	193747	21936	37398	80415	13460	5659	4116
8994	Nordic_E40	228	5139449	218316	22542	38900	98613	13924	5482	4071
8995	Nordic_E44	205	5125546	255955	25003	41482	82673	16034	8769	4065
8996	Nordic_E45	202	5130726	288834	25400	49881	111437	17794	7365	4073
8997	Nordic_E47	211	5216493	219765	24723	45159	110441	15464	6605	4135
8998	Nordic_E48	180	5202885	323214	28905	55685	119632	17335	6920	4128
8999	Nordic_E49	191	5199428	237244	27223	44309	98064	16932	6999	4118
9000	Nordic_E50	209	5103459	211473	24419	41435	93933	15464	6124	4053
9001	Nordic_E57	249	5375786	169394	21590	35996	91194	13488	4783	4275
9002	Nordic_E59	372	5151918	118186	13850	19806	35354	7222	4052	4107
9003	Nordic_E60	214	5107858	197428	23869	41080	101374	14975	5594	4048
9004	Nordic_E63	204	5087441	184309	24939	40645	103463	14158	6605	4050
9005	Nordic_E65	167	5127743	500284	30706	64346	119634	26382	9541	4064
9006	Nordic_E69	345	5103338	163751	14793	26579	55578	8595	3104	4066
9007	Nordic_E77	184	5112309	203659	27785	42025	96800	15835	8078	4061
9008	Nordic_E80	201	5095487	240216	25351	40243	73870	14978	8814	4055
9009	Nordic_E86	333	5180462	166799	15557	27002	50301	9272	3777	4135
9010	Nordic_E91	258	5213995	140512	20210	30156	62818	11255	4946	4147
9011	Nordic_E94	159	5146433	362202	32368	57773	119632	18927	10908	4105
9012	Nordic_E98	172	5123733	309355	29790	51549	120189	14615	7429	4067
9013	Nordic_E102	193	5138175	323670	26623	51706	111437	18346	8324	4089
9014	Nordic_E105	183	5082283	204048	27773	45158	97459	17596	7345	4043
9015	Nordic_E109	176	5121759	280623	29101	49606	98950	16882	9840	4067
9016	Nordic_E110	220	5109790	291468	23227	47534	113695	15010	6078	4064
9017	Nordic_E1	331	5206978	425541	15732	50027	146463	28856	11921	4150
9018	Nordic_E30	780	5409814	170194	6936	16341	35993	4958	1775	4219
9441	5893	227	5215251	240156	22975	43293	103873	18427	7863	4107
9442	5913	231	5194734	284167	22489	45080	90999	20044	7682	4104
9444	6213	453	5140419	125728	11348	15206	25132	5861	3318	4099
9445	6292	231	5174121	252158	22399	43625	99202	17991	6784	4079
9446	6344	311	5234650	257745	16832	38107	89704	14046	4318	4088
9447	7170	281	5155164	334389	18346	45193	107903	17647	5951	4040
9448	7171	202	5029064	269019	24897	55136	135263	25903	14283	4066
9450	7173	251	5202235	277606	20727	47822	142084	19302	6790	4096
9451	7174	430	5235782	258085	12177	28153	62992	9928	3590	4079
9452	7175	295	5173923	233951	17539	36452	96798	14934	5785	4062
9453	7392	223	5165198	248866	23163	44298	100216	20392	9068	4051
9463	7443	481	5273109	117038	10963	15815	26794	5333	3022	4170
9464	7444	357	5227555	158268	14644	27814	59520	10464	4641	4071
9465	7445	203	4879701	239001	24038	42642	80958	18927	13582	3948
9466	7446	200	5387187	260375	26936	51155	117721	24047	10173	4249
9467	7447	224	5569260	272625	24863	50478	111516	22682	11740	4458
9468	7448	397	5316687	208914	13393	26093	47180	6970	3392	4103
9469	7449	200	5136655	256958	25684	48095	91020	20182	8825	4071
9470	7451	309	5216712	160047	16883	31598	70132	12551	5692	4087
9471	7452	382	5646374	205566	14782	30627	64456	11554	5025	4427
9474	7456	254	5225559	349036	20574	47308	105636	19224	6891	4095
9478	7461	304	5261818	355830	17309	46709	129730	15313	4593	4112
9479	7464	305	5400266	353937	17706	46615	138416	16744	6331	4248
9480	7468	177	5318212	571059	30047	78968	175651	28266	11925	4204
9482	7488	217	5292700	292125	24391	49098	106353	18893	9963	4285
9484	3807	816	5381656	105108	6596	9462	15249	3287	1640	4229
9485	4437	397	5158559	93088	12994	16352	28200	7880	4466	4183
9486	4606	240	5251598	191679	21882	34598	73900	14146	8046	4268
9487	4736	397	5708749	448656	14380	41059	116977	18039	5011	4433
9488	4931	154	5247183	257961	34073	58388	140096	30111	14234	4271
9489	4935	191	5287934	310516	27686	55238	137830	26902	11787	4283
9490	4997	124	5243123	599890	42284	103902	243701	41645	25530	4266
9491	5153	299	5174545	187912	17307	28560	50475	10638	5641	4112
9492	5154	280	5182104	221952	18508	33727	65000	14557	7250	4128
9493	5155	342	5161966	128179	15094	22009	41361	10420	4691	4104
9495	5935	179	5243022	420405	29291	61343	137432	28389	14194	4247
9496	5980	166	5078899	579595	30596	68164	158992	29839	16681	4131
9497	5995	215	5170780	484558	24051	59508	145727	22081	8860	4119
9499	6182	370	5105313	125818	13799	21590	42734	10099	4759	4085
9500	6183	367	5257963	305201	14327	40080	128202	16300	4953	4162
9501	6184	227	5203206	356303	22922	51644	139069	23099	9214	4139
9502	6185	137	5247695	595784	38305	95359	259501	39489	18046	4274
9504	6255	116	5231937	599890	45103	99488	214817	33804	16333	4257
9505	6695	351	5219580	140497	14871	22939	44954	10378	5310	4154
9506	6723	131	5270524	595784	40234	84563	193134	39489	15771	4289
9507	6746	209	5251712	426510	25128	56692	131991	25404	10548	4204
9508	6766	342	5234187	222913	15305	35442	87785	14653	5190	4158
9509	6770	458	5052938	91113	11033	13852	25281	6674	4038	4045
9510	6771	219	5108332	316454	23326	47418	94558	21378	10011	4107
9512	6773	99	4950997	449401	50011	100025	268096	71745	31000	4030
9514	6775	231	5348336	210031	23153	41380	100784	15683	6806	4215
9515	6776	178	5363918	763195	30135	82916	166730	27835	12800	4229
9516	6777	196	5360707	559776	27351	65238	143640	25709	11578	4224
9517	6778	329	5355879	203274	16280	31043	66494	10964	4570	4209
9518	6829	131	5310405	374816	40538	77729	189727	31845	15684	4334
9523	6848	220	5359019	339637	24360	54274	128399	17971	7555	4219
9524	6879	142	5271340	617885	37123	85120	190730	29935	19711	4159
9525	6880	223	5081235	570469	22786	56844	124681	23759	7812	4003
9526	6885	356	5263772	147953	14786	22605	39984	10653	4847	4162
9527	6991	336	5176460	153214	15407	25516	43851	10479	5315	4112
9528	7150	152	5177942	288702	34066	58093	126436	29334	12784	4210
9529	7151	277	5368949	598904	19383	58849	152753	17391	6904	4191
9530	7152	271	5260663	598701	19413	56390	129752	16547	6888	4108
9531	7153	127	5190163	434563	40868	76898	188403	31158	15771	4229
9532	Nordic_E38	460	5197443	432519	11299	35225	95672	15855	8118	4216
9533	Nordic_E41	440	5242288	196688	11915	30723	92987	12388	4467	4112
9534	Nordic_E43	943	5209110	216137	5524	18377	53549	5723	1883	4145
9535	Nordic_E51	217	5178859	283212	23866	44729	100046	15061	6160	4226
9536	Nordic_E89	297	5162403	350329	17382	51339	170139	23449	8186	4088
9537	Nordic_E99	732	5420354	296657	7405	20719	50341	8529	2856	4242
9538	Nordic_E112	398	5272954	217070	13249	29861	66117	12811	5890	4149
9539	Nordic_E117	489	5244537	155051	10726	23010	46399	9841	4562	4138
9550	012PP2015	174	5154528	724156	29624	91117	224463	28812	12883	4104
9561	FSIS11704223	221	5335063	260060	24141	39183	85865	15258	8535	4241
9562	FSIS1703765	130	5033860	357497	38722	73195	163210	30212	17747	4038
9571	MOD1-EC3497	146	5317172	414864	36419	71334	158066	42802	15493	4244
9575	NC_STEC109	142	5427822	348156	38225	75498	222041	28083	15997	4325
9576	NC_STEC255	675	5340502	410862	7912	33686	121785	19639	5684	4154
9577	NC_STEC29	172	5522024	703566	32105	86392	221346	41631	15928	4401
9578	NC_STEC41	164	5556400	500310	33881	77196	207996	41631	14997	4449
9579	NC_STEC53	109	5321874	507859	48825	94355	201850	41276	24931	4242
9580	NC_STEC65	106	5323799	507859	50225	99778	241038	43484	28229	4244
9581	NC_STEC81	164	5350489	614500	32625	78584	145958	22498	13897	4324

## Sheet: Figure S5a
Figure S5a
Variant ID	Gene family	Gene name	Healthy carriage	Bone marrow	Perihepatitis	Pericarditis	Peritonitis	Septicaemia	Yolk sac
70189_T_T-core	g001573	hisA	44.8718	31.4286	37.1429	43.4783	47.5	46.1538	42.1053
371326_C_A-core	g000104		55.9829	85.7143	82.8571	69.5652	60	61.5385	68.421
371326_C_C-core	g000104		41.453	11.4286	14.2857	30.4348	35	38.4615	31.5789
371685_T_C-core	g000104		50.8547	82.8571	72.8571	52.1739	22.5	69.2308	36.8421
371685_T_T-core	g000104		46.5812	14.2857	24.2857	47.8261	65	30.7692	63.1579
371910_A_A-core	g000104		54.7009	17.1429	25.7143	56.5217	65	30.7692	57.8947
371910_A_C-core	g000104		38.4615	77.1429	70	26.087	17.5	65.3846	36.8421
371910_A_T-core	g000104		3.4188	2.85714	1.42857	17.3913	5	3.84615	5.26316
371919_T_A-core	g000104		50.8547	71.4286	78.5714	60.8696	72.5	46.1538	52.6316
371919_T_G-core	g000104		29.0598	8.57143	7.14286	13.0435	7.5	19.2308	31.5789
371919_T_T-core	g000104		16.6667	17.1429	11.4286	26.087	7.5	34.6154	15.7895
371955_C_C-core	g000104		80.7692	94.2857	92.8571	73.913	82.5	96.1539	84.2105
371955_C_G-core	g000104		14.9573	2.85714	4.28571	26.087	5	3.84615	10.5263
371955_C_T-core	g000104		0.854701	0	0	0	0	0	5.26316
371991_G_C-core	g000104		48.718	88.5714	75.7143	52.1739	27.5	80.7692	57.8947
371991_G_G-core	g000104		33.3333	2.85714	11.4286	39.1304	30	11.5385	31.5789
371991_G_T-core	g000104		12.8205	5.71429	10	8.69565	30	7.69231	10.5263
372050_A_A-core	g000104		67.094	88.5714	82.8571	69.5652	75	73.0769	57.8947
372050_A_G-core	g000104		29.0598	8.57143	14.2857	30.4348	12.5	26.9231	42.1053
453564_A_A-core	g001864	hisC	57.6923	22.8571	44.2857	82.6087	60	57.6923	47.3684
453564_A_G-core	g001864	hisC	42.3077	77.1429	54.2857	17.3913	37.5	42.3077	52.6316
453591_T_C-core	g001864	hisC	59.8291	22.8571	40	82.6087	57.5	57.6923	36.8421
968322_G_A-core	g001477	hisD	59.4017	77.1429	77.1429	56.5217	67.5	53.8462	63.1579
968322_G_G-core	g001477	hisD	38.0342	22.8571	21.4286	39.1304	25	46.1538	36.8421
968322_G_T-core	g001477	hisD	2.13675	0	0	4.34783	5	0	0
968595_G_A-core	g001477	hisD	51.7094	28.5714	35.7143	56.5217	42.5	53.8462	52.6316
968595_G_C-core	g001477	hisD	46.1538	71.4286	62.8571	43.4783	35	34.6154	47.3684
968595_G_G-core	g001477	hisD	2.13675	0	1.42857	0	20	11.5385	0
1218222_A_A-core	g003896	yeeA	55.5556	62.8571	62.8571	73.913	77.5	61.5385	68.421
1218222_A_T-core	g003896	yeeA	44.4444	37.1429	37.1429	26.087	20	38.4615	31.5789
1656435_A_A-core	g000722	gnd	75.2137	77.1429	84.2857	73.913	77.5	57.6923	84.2105
1656435_A_G-core	g000722	gnd	23.0769	22.8571	14.2857	21.7391	20	42.3077	15.7895
1656435_A_G-core	g000722	gnd	59.4017	45.7143	44.2857	82.6087	80	69.2308	57.8947
1656735_T_A-core	g000722	gnd	31.1966	48.5714	48.5714	17.3913	15	26.9231	36.8421
1656735_T_C-core	g000722	gnd	6.83761	2.85714	5.71429	0	2.5	3.84615	5.26316
1656735_T_G-core	g000722	gnd	2.13675	2.85714	1.42857	0	0	0	0
1656810_G_A-core	g000722	gnd	49.1453	37.1429	37.1429	43.4783	77.5	50	68.421
1656810_G_G-core	g000722	gnd	36.7521	48.5714	50	34.7826	15	26.9231	26.3158
1656810_G_T-core	g000722	gnd	13.6752	14.2857	12.8571	21.7391	5	23.0769	5.26316
1656822_T_C-core	g000722	gnd	44.0171	31.4286	31.4286	30.4348	40	42.3077	42.1053
1656822_T_G-core	g000722	gnd	31.6239	48.5714	47.1429	26.087	22.5	19.2308	36.8421
1656822_T_T-core	g000722	gnd	23.5043	17.1429	21.4286	43.4783	35	38.4615	21.0526
1657206_T_C-core	g000722	gnd	70.9402	51.4286	50	82.6087	77.5	61.5385	73.6842
1657206_T_G-core	g000722	gnd	26.4957	45.7143	50	17.3913	20	38.4615	21.0526
1657206_T_T-core	g000722	gnd	2.5641	2.85714	0	0	0	0	5.26316
1657674_A_A-core	g000722	gnd	32.0513	42.8571	50	17.3913	12.5	30.7692	15.7895
1678272_T_C-core	g005374	hisB	50.4273	60	60	30.4348	25	46.1538	52.6316
1678272_T_G-core	g005374	hisB	45.2991	40	37.1429	60.8696	72.5	38.4615	47.3684
1678272_T_T-core	g005374	hisB	4.2735	0	2.85714	8.69565	0	15.3846	0
1956192_G_A-core	g000575_2	ugd	36.3248	22.8571	27.1429	47.8261	30	30.7692	15.7895
1956243_C_A-core	g000575_2	ugd	65.3846	71.4286	77.1429	34.7826	70	69.2308	84.2105
1956243_C_C-core	g000575_2	ugd	28.6325	22.8571	20	56.5217	25	26.9231	15.7895
1956243_C_G-core	g000575_2	ugd	3.84615	0	1.42857	8.69565	0	0	0
1956243_C_T-core	g000575_2	ugd	2.13675	5.71429	1.42857	0	2.5	3.84615	0
1956669_G_A-core	g000575_2	ugd	52.1367	34.2857	52.8571	52.1739	62.5	50	57.8947
1956669_G_C-core	g000575_2	ugd	27.3504	14.2857	10	43.4783	22.5	30.7692	15.7895
1956669_G_G-core	g000575_2	ugd	14.9573	48.5714	37.1429	4.34783	12.5	19.2308	26.3158
1956669_G_T-core	g000575_2	ugd	5.55556	2.85714	0	0	0	0	0
2124525_C_C-core	g001064	wcaJ	67.094	31.4286	28.5714	69.5652	72.5	57.6923	63.1579
2124525_C_T-core	g001064	wcaJ	30.7692	65.7143	68.5714	30.4348	22.5	42.3077	36.8421
2124738_T_C-core	g001064	wcaJ	54.7009	17.1429	15.7143	43.4783	32.5	30.7692	47.3684
2124738_T_T-core	g001064	wcaJ	43.1624	80	81.4286	56.5217	62.5	69.2308	52.6316
2124981_C_C-core	g001064	wcaJ	54.2735	31.4286	28.5714	73.913	57.5	65.3846	47.3684
2124981_C_T-core	g001064	wcaJ	43.5897	65.7143	67.1429	26.087	37.5	34.6154	52.6316
g000153-a	g000153	slyX	15.812	5.71429	17.1429	8.69565	0	19.2308	21.0526
g000639_000006-a	g000639	tnpR	45.7265	5.71429	14.2857	43.4783	30	19.2308	57.8947
g001522_000002-a	g001522		47.0085	22.8571	32.8571	30.4348	27.5	23.0769	52.6316

## Sheet: Figure S5b
Figure S5b
Variant ID	Gene family	Gene name	Bovine	Dogs	ECOR	Human ExPEC
70189_T_T-core	g001573	hisA	52.975	78.5714	50.7937	13.7143
371326_C_A-core	g000104		65.8349	71.4286	61.9048	90.2857
371326_C_C-core	g000104		31.286	28.5714	33.3333	9.14286
371685_T_C-core	g000104		90.0192	7.14286	55.5556	0.571429
371685_T_T-core	g000104		7.67754	85.7143	39.6825	98.8571
371910_A_A-core	g000104		44.5298	71.4286	44.4444	9.14286
371910_A_C-core	g000104		2.11132	7.14286	3.1746	1.14286
371910_A_T-core	g000104		51.0557	14.2857	47.619	88.5714
371919_T_A-core	g000104		37.0441	7.14286	28.5714	7.42857
371919_T_G-core	g000104		39.5393	0	28.5714	1.14286
371919_T_T-core	g000104		21.1132	85.7143	38.0952	90.2857
371955_C_C-core	g000104		91.3628	85.7143	90.4762	97.7143
371955_C_G-core	g000104		0.383877	0	3.1746	0
371955_C_T-core	g000104		5.9501	7.14286	1.5873	1.14286
371991_G_C-core	g000104		80.9981	35.7143	63.4921	1.14286
371991_G_G-core	g000104		12.476	35.7143	28.5714	97.1429
371991_G_T-core	g000104		3.07102	21.4286	3.1746	0
372050_A_A-core	g000104		27.2553	57.1429	46.0317	90.8571
372050_A_G-core	g000104		68.1382	35.7143	44.4444	7.42857
453564_A_A-core	g001864	hisC	26.8714	14.2857	36.5079	7.42857
453564_A_G-core	g001864	hisC	70.6334	85.7143	61.9048	92.5714
453591_T_C-core	g001864	hisC	74.0883	85.7143	66.6667	92.5714
968322_G_A-core	g001477	hisD	48.5605	42.8571	38.0952	5.71429
968322_G_G-core	g001477	hisD	46.2572	57.1429	58.7302	93.7143
968322_G_T-core	g001477	hisD	2.87908	0	1.5873	0.571429
968595_G_A-core	g001477	hisD	41.2668	57.1429	57.1429	6.28571
968595_G_C-core	g001477	hisD	0.383877	0	0	0
968595_G_G-core	g001477	hisD	56.0461	42.8571	42.8571	93.7143
1218222_A_A-core	g003896	yeeA	62.7639	71.4286	61.9048	89.7143
1218222_A_T-core	g003896	yeeA	34.9328	28.5714	38.0952	9.71429
1656435_A_A-core	g000722	gnd	62.1881	57.1429	71.4286	93.1429
1656435_A_G-core	g000722	gnd	34.357	28.5714	26.9841	5.71429
1656435_A_G-core	g000722	gnd	7.86948	0	4.7619	81.7143
1656735_T_A-core	g000722	gnd	3.26296	0	11.1111	1.14286
1656735_T_C-core	g000722	gnd	17.4664	28.5714	14.2857	4.57143
1656735_T_G-core	g000722	gnd	69.0979	71.4286	69.8413	12
1656810_G_A-core	g000722	gnd	21.1132	28.5714	31.746	8.57143
1656810_G_G-core	g000722	gnd	49.7121	28.5714	47.619	86.2857
1656810_G_T-core	g000722	gnd	26.8714	42.8571	20.6349	4.57143
1656822_T_C-core	g000722	gnd	40.691	50	38.0952	5.14286
1656822_T_G-core	g000722	gnd	13.8196	0	9.52381	82.2857
1656822_T_T-core	g000722	gnd	42.4184	50	50.7937	12
1657206_T_C-core	g000722	gnd	2.4952	0	4.7619	0.571429
1657206_T_G-core	g000722	gnd	15.739	0	14.2857	4.57143
1657206_T_T-core	g000722	gnd	79.4626	100	80.9524	94.2857
1657674_A_A-core	g000722	gnd	27.8311	21.4286	19.0476	84.5714
1678272_T_C-core	g005374	hisB	36.8522	42.8571	46.0317	9.14286
1678272_T_G-core	g005374	hisB	14.5873	21.4286	6.34921	1.14286
1678272_T_T-core	g005374	hisB	46.2572	35.7143	47.619	89.7143
1956192_G_A-core	g000575_2	ugd	46.833	42.8571	38.0952	6.85714
1956243_C_A-core	g000575_2	ugd	39.1555	28.5714	25.3968	4.57143
1956243_C_C-core	g000575_2	ugd	54.1267	71.4286	68.254	95.4286
1956243_C_G-core	g000575_2	ugd	3.64683	0	6.34921	0
1956243_C_T-core	g000575_2	ugd	0.767754	0	0	0
1956669_G_A-core	g000575_2	ugd	33.7812	42.8571	15.873	2.28571
1956669_G_C-core	g000575_2	ugd	3.07102	0	6.34921	1.71429
1956669_G_G-core	g000575_2	ugd	58.9251	57.1429	76.1905	95.4286
1956669_G_T-core	g000575_2	ugd	1.91939	0	1.5873	0.571429
2124525_C_C-core	g001064	wcaJ	48.1766	35.7143	57.1429	6.28571
2124525_C_T-core	g001064	wcaJ	49.5202	64.2857	42.8571	93.1429
2124738_T_C-core	g001064	wcaJ	42.0345	21.4286	61.9048	9.71429
2124738_T_T-core	g001064	wcaJ	55.6622	78.5714	38.0952	89.7143
2124981_C_C-core	g001064	wcaJ	44.1459	50	60.3175	97.7143
2124981_C_T-core	g001064	wcaJ	53.5509	50	39.6825	1.14286
g000153-a	g000153	slyX	7.29367	14.2857	4.7619	14.2857
g000639_000006-a	g000639	tnpR	9.59693	28.5714	4.7619	32
g001522_000002-a	g001522		21.3052	7.14286	17.4603	12
